# Supplementary material for: Ultra-low volume intradermal administration of radiation-attenuated sporozoites with the glycolipid adjuvant 7DW8-5 completely protects mice against malaria
Source: Sci Rep. 2024 Feb 4;14:2881. doi: 10.1038/s41598-024-53118-9 (PMC10838921; doi:10.1038/s41598-024-53118-9)
Supplement: Supplementary file 2 — Supplementary Information 2. [file 41598_2024_53118_MOESM2_ESM.xlsx]

## Sheet: IV_Trap vs Control
Probe Name	logFC	adj.P.Val	P.Value
Nod1	0.633333	0.298249	0.000949432
Gzmc	-2.11	0.298249	0.00108074
Gzma	0.83	0.298249	0.0011575
Notch1	0.496667	0.388138	0.00200848
Il12rb2	-0.733333	0.448581	0.00290156
Ccr2	0.856667	0.545061	0.00423075
Cklf	0.52	0.638485	0.00626723
H2-DMb1	0.663333	0.638485	0.00662217
Lcn2	1.61333	0.638485	0.00794433
Hsp90ab1	0.393333	0.638485	0.00899572
Pik3cd	0.366667	0.638485	0.00908582
Il1a	-0.473333	0.649071	0.0103633
Hlx	0.336667	0.649071	0.0109158
Tap1	0.433333	0.655579	0.0153383
Was	0.826667	0.655579	0.0167417
Sell	0.563333	0.655579	0.0171703
Lancl1	-0.266667	0.655579	0.0176643
Cebpb	-0.436667	0.655579	0.0179145
Ctla4	0.876667	0.655579	0.0207228
Map3k1	0.433333	0.655579	0.0218809
Casp1	0.536667	0.655579	0.0223924
Adar	0.393333	0.655579	0.0227552
Strap	-0.266667	0.655579	0.0228276
Map3k8	0.496667	0.655579	0.023955
Foxp3	-0.946667	0.655579	0.024832
Bcl2	0.666667	0.655579	0.025535
Cxcl15	0.826667	0.655579	0.0259651
Stat5a	0.603333	0.655579	0.0261473
Il18bp	0.46	0.655579	0.0289072
Itpr3	0.416667	0.655579	0.0297652
Cd3g	0.523333	0.655579	0.0300358
Il31	1.26667	0.655579	0.0304607
Klrd1	0.416667	0.655579	0.0310853
Dtx3l	0.33	0.655579	0.0315368
Pecam1	0.416667	0.655579	0.0316955
Stat1	0.496667	0.655579	0.0336523
Il4	-0.696667	0.655579	0.0336773
Itgal	0.36	0.655579	0.0345145
Il2rb	0.513333	0.655579	0.0350739
Acox1	0.283333	0.655579	0.0353083
Ahr	0.496667	0.655579	0.0360246
Cd40	0.496667	0.655579	0.0365384
Pdhb	-0.236667	0.655579	0.0370855
Lyz2	-0.433333	0.655579	0.0373163
Cd274	0.54	0.65967	0.0385171
Sem1	-0.22	0.65967	0.041118
Il17ra	0.296667	0.65967	0.0426772
Prcp	-0.23	0.65967	0.0427243
Tcl1	-1.06333	0.65967	0.0429039
Fpr2	0.493333	0.65967	0.0451728
Plat	-1.89667	0.65967	0.0465785
Anpep	0.303333	0.65967	0.0467271
Cxcl5	-0.403333	0.65967	0.0485755
Ccr5	0.366667	0.65967	0.0491467
Atp6v1b2	0.256667	0.65967	0.0493446
Klra1	0.81	0.65967	0.0499113
Cxcl2	-0.893333	0.65967	0.0522353
Il11ra1/2	-0.28	0.65967	0.0532435
Aif1	0.346667	0.65967	0.0534723
Rasgrp4	-0.466667	0.65967	0.0556091
Ackr3	1.1	0.65967	0.0595299
Ccrl2	0.326667	0.65967	0.0607757
H2-DMa	0.43	0.65967	0.064116
Il17c	-0.823333	0.65967	0.06458
Itk	0.873333	0.65967	0.0653487
Cxcl9	0.74	0.65967	0.065901
Irak4	0.32	0.65967	0.0662991
Fcgr1	0.403333	0.65967	0.0668466
Tap2	0.323333	0.65967	0.0671735
Ripk3	0.296667	0.65967	0.067242
Tnfsf10	0.456667	0.65967	0.067613
Rb1cc1	-0.203333	0.65967	0.0678502
Vwf	0.28	0.65967	0.0685179
Klrc1	0.543333	0.65967	0.0689908
Ripk2	-0.346667	0.65967	0.0690009
Rac2	0.43	0.65967	0.0694972
Gpx7	-0.483333	0.65967	0.0697295
Itgax	0.613333	0.65967	0.0706046
Il27ra	-0.516667	0.65967	0.0708456
Atf4	-0.213333	0.65967	0.071418
Stat3	0.283333	0.65967	0.0715001
Il1rn	-0.453333	0.65967	0.0715563
Mx1	0.366667	0.65967	0.0718143
Trim21	0.403333	0.65967	0.0723258
Ccl27a/b	0.586667	0.65967	0.0742851
Irf1	0.356667	0.65967	0.0746168
H2-Ab1	0.53	0.65967	0.0760612
Diablo	-0.22	0.65967	0.0764479
Acsl3	0.336667	0.65967	0.0780911
Csf2ra	0.453333	0.65967	0.0781709
Irf9	0.266667	0.65967	0.0786906
Il10rb	0.236667	0.65967	0.0806018
H2-T23	0.316667	0.65967	0.0842315
Bcl6	1.18333	0.65967	0.0847069
Plcg2	0.436667	0.65967	0.0858142
Il16	0.216667	0.65967	0.087613
Psmb9	0.28	0.65967	0.0877237
Sp100	0.236667	0.65967	0.0884331
Cd80	0.546667	0.65967	0.0903498
Txk	0.706667	0.65967	0.0914193
Relb	-0.603333	0.65967	0.0942972
Creb1	-0.18	0.65967	0.094855
C3ar1	0.273333	0.65967	0.0952855
Cxcl17	-0.63	0.65967	0.0955952
Nampt	-0.42	0.65967	0.0960739
Pdcd1lg2	0.503333	0.65967	0.0971844
Ifnb1	0.74	0.65967	0.0971903
Fyn	0.253333	0.65967	0.097237
Rbck1	0.26	0.65967	0.0984461
Tyk2	0.3	0.65967	0.099193
Limk2	-0.383333	0.65967	0.0992659
Icosl	0.363333	0.65967	0.0996382
Plscr1	0.27	0.65967	0.100642
Apbb1ip	0.423333	0.65967	0.101005
Ltbr	-0.286667	0.65967	0.101243
Psmb8	0.293333	0.65967	0.101754
Tcf7	0.24	0.65967	0.103082
Tlr8	0.313333	0.65967	0.103318
Eif2ak2	0.27	0.65967	0.104747
Nfkb1	0.243333	0.65967	0.104903
Hspb1	0.41	0.65967	0.10517
Parp1	0.306667	0.65967	0.10542
Serpina1a	-0.29	0.65967	0.106142
Il20ra	1.18333	0.65967	0.106328
Myc	-0.626667	0.65967	0.110846
Atg7	0.21	0.65967	0.111544
Bdkrb1	-0.423333	0.65967	0.111885
Cd244a	0.57	0.65967	0.113845
Tnf	-0.433333	0.65967	0.114986
Tyrobp	0.28	0.65967	0.115145
Ifi203	0.24	0.65967	0.115634
Il10ra	0.293333	0.65967	0.116078
Hsp90aa1	0.366667	0.65967	0.116098
Ccl2	-0.326667	0.65967	0.117016
Xaf1	0.36	0.65967	0.117193
Mafb	-0.576667	0.65967	0.118185
Slc11a1	0.32	0.65967	0.118668
Il1f5	0.55	0.65967	0.118675
Ccl24	0.38	0.65967	0.120606
Mcoln1	-0.233333	0.65967	0.121732
Tpsab1	-0.683333	0.65967	0.121852
Lax1	0.31	0.65967	0.12317
Ern1	0.183333	0.65967	0.124709
Stat2	0.236667	0.65967	0.125255
Ptger4	0.6	0.65967	0.125913
Litaf	0.23	0.65967	0.126895
Acvr1	0.21	0.65967	0.126936
Il17rb	-0.233333	0.65967	0.127098
Ddah2	-0.326667	0.65967	0.127155
Ifit2	0.313333	0.662102	0.128834
C2	0.196667	0.662102	0.129337
Pxn	0.26	0.66512	0.131543
Jun	-0.6	0.66512	0.132166
Casp3	-0.21	0.66512	0.133139
Sirpa	0.196667	0.66512	0.133368
Tlr2	-0.373333	0.666809	0.134569
Jaml	0.45	0.669794	0.136038
Tbk1	0.233333	0.670433	0.137035
Il20	0.326667	0.67141	0.138104
Nlrc5	0.366667	0.679035	0.140774
Jak2	0.173333	0.679035	0.142278
Nfatc4	0.343333	0.679035	0.14301
Ccl5	0.513333	0.679035	0.143615
Alox15	-0.526667	0.679035	0.144188
Ctsl	-0.206667	0.679035	0.145592
Bcr	0.23	0.679035	0.145821
Evl	-0.443333	0.686484	0.148309
Itgae	0.72	0.688495	0.149634
Traf3	0.176667	0.691975	0.151286
Rasgrp1	0.45	0.69539	0.152932
Ephx2	0.173333	0.695533	0.153863
Rab5c	-0.15	0.696992	0.15583
Csf3	-0.533333	0.696992	0.155989
Tlr4	0.296667	0.700872	0.157764
Tgfb3	0.406667	0.703634	0.159956
Il12a	0.463333	0.703634	0.160206
Oas2	0.306667	0.721582	0.165227
Cx3cr1	0.233333	0.732422	0.168656
Vamp3	-0.193333	0.739123	0.172133
Cxcr2	0.473333	0.739123	0.172596
H2-Eb1	0.55	0.739123	0.175279
Il31ra	-0.7	0.739123	0.175506
Mknk1	-0.26	0.739123	0.176426
Zap70	0.406667	0.739123	0.176721
Cxcr1	-0.29	0.739123	0.177178
Lamp2	-0.143333	0.739123	0.178167
Lilra6	0.313333	0.739123	0.179799
Il17re	0.316667	0.739123	0.180071
C3	0.216667	0.739123	0.180888
Derl1	-0.17	0.739123	0.182176
Tnfsf13b	-0.3	0.739123	0.18294
Tnfrsf18	0.636667	0.739123	0.183586
Ccnc	-0.166667	0.742899	0.186156
P2rx7	0.28	0.742899	0.187191
Tlr9	0.403333	0.742899	0.189391
Hc	0.25	0.742899	0.189665
Marcks	0.266667	0.742899	0.190944
Ncf2	0.283333	0.742899	0.191801
Ap1s2	0.263333	0.742899	0.192166
Lyn	-0.186667	0.742899	0.193321
Ccl7	-0.28	0.742899	0.193954
Il21r	-0.243333	0.742899	0.194134
Pik3cb	-0.17	0.750075	0.197923
Rbpj	0.19	0.750075	0.19795
Mvp	0.19	0.754816	0.200178
Lif	-0.433333	0.757837	0.201959
Il9	0.336667	0.758952	0.203481
Oasl1	0.336667	0.758952	0.204308
H2-DMb2	0.233333	0.758952	0.206147
Fasl	-0.39	0.758952	0.206184
Ccl1	0.423333	0.760045	0.209356
Casp8	0.196667	0.760045	0.209748
Alox5	-0.24	0.760045	0.213824
Ackr1	0.213333	0.760045	0.214035
Cxcl13	-0.33	0.760045	0.21498
Ackr4	0.486667	0.760045	0.215218
Cblb	-0.213333	0.760045	0.215854
Il15	0.246667	0.760045	0.215989
Mapkapk2	0.143333	0.760045	0.21605
Il2rg	0.25	0.760045	0.216496
Ptprc	0.306667	0.760045	0.21976
Rnf31	0.206667	0.760045	0.220668
Eomes	0.583333	0.760045	0.222407
Bcl2l1	0.16	0.760045	0.222591
Cbl	0.206667	0.760045	0.224059
Ddx58	-0.18	0.760045	0.224652
Tcirg1	0.193333	0.760045	0.225319
Tnfrsf25	0.386667	0.760045	0.225525
Cd163	-0.25	0.760045	0.226719
H2-D1	0.186667	0.760045	0.227401
Il27	-0.42	0.760045	0.228935
Plau	0.28	0.760045	0.229389
Atg12	-0.133333	0.760045	0.22965
Lrg1	0.536667	0.760045	0.230078
Gzmg	0.636667	0.760799	0.232376
Mefv	-0.25	0.760799	0.233119
H2-Q1	-0.223333	0.760799	0.233259
Rps6ka1	0.156667	0.767817	0.236837
Cbfb	-0.14	0.767817	0.239743
Ccl12	-0.393333	0.767817	0.240149
Ccl9	-0.17	0.767817	0.240353
Itgam	0.286667	0.767817	0.240377
Il23a	0.396667	0.771044	0.242548
Casp4	0.216667	0.771044	0.244715
Vsir	0.283333	0.771044	0.244954
Foxo1	0.133333	0.771044	0.247198
Gstm4	-0.2	0.771044	0.247531
Card11	-0.24	0.771044	0.247646
Ccl22	-0.323333	0.771044	0.248714
Ntng2	0.22	0.771044	0.250627
Apex1	-0.126667	0.771044	0.252124
Zbp1	0.23	0.771044	0.252657
Tnfrsf4	-0.386667	0.771044	0.252875
Bcl3	0.393333	0.771044	0.254892
App	0.133333	0.771044	0.255431
Tab2	0.183333	0.771044	0.255619
Blk	0.306667	0.771044	0.257777
Socs3	0.263333	0.771044	0.259504
Nlrp1a	-0.453333	0.771044	0.260675
Cd36	0.24	0.771044	0.260695
Ctsw	0.196667	0.771044	0.260963
Cxcl3	-0.38	0.771044	0.261337
H2-K1	0.14	0.778667	0.264928
Lrrk2	0.183333	0.780949	0.269117
Ccr6	0.256667	0.780949	0.270354
Hcst	0.273333	0.780949	0.270973
Cd40lg	0.456667	0.780949	0.271946
Cfd	-0.45	0.780949	0.27376
Cpa3	0.286667	0.780949	0.274096
Ncr1	0.356667	0.780949	0.275819
Gadd45b	0.386667	0.780949	0.276066
Ms4a1	0.553333	0.780949	0.276324
Junb	-0.296667	0.780949	0.277261
Cxcr4	-0.213333	0.780949	0.277429
Ulk1	-0.133333	0.780949	0.277828
Atf6	0.133333	0.78469	0.281466
Trim6	0.286667	0.78469	0.281503
Ccr1	-0.216667	0.78469	0.2824
Prkca	0.166667	0.78469	0.284972
Gzmd	-0.266667	0.78469	0.285026
Cd44	0.16	0.78469	0.285736
Ikbkg	-0.126667	0.78469	0.28748
Stat6	-0.13	0.78469	0.28793
Trim25	0.156667	0.78469	0.288295
Map3k3	0.206667	0.787273	0.290579
Ifi27	-0.203333	0.787273	0.293098
Pik3r5	-0.37	0.787273	0.295095
Ldhb	0.16	0.787273	0.295833
F5	0.14	0.787273	0.296436
Samhd1	0.15	0.787273	0.297523
Bnip3	-0.16	0.787273	0.298465
Scarb2	-0.153333	0.787273	0.299064
Sort1	0.266667	0.787273	0.300611
Rsad2	0.153333	0.787273	0.301504
Fos	0.213333	0.787273	0.30314
Fcrlb	-0.54	0.787273	0.304031
Bpi	-0.346667	0.787273	0.304895
Syk	0.223333	0.787273	0.306737
Ccl20	0.356667	0.787273	0.306964
Lcp2	0.21	0.787273	0.307059
Gbp2	0.26	0.787273	0.308548
Il7	0.313333	0.787273	0.310524
Ptk2b	0.14	0.787273	0.311934
Xcl1	-0.373333	0.787273	0.31195
Mapk14	0.1	0.787273	0.312977
Il17b	0.543333	0.787273	0.313382
H2-Ob	0.34	0.787273	0.314605
Ulk2	-0.116667	0.787273	0.315229
Il1f8	0.56	0.787273	0.315968
Marco	0.51	0.787273	0.316971
Tnfrsf9	0.25	0.787273	0.317058
Cd19	0.29	0.787273	0.318659
Il1b	-0.266667	0.787273	0.318779
Nt5e	0.163333	0.792959	0.323072
Atp6ap2	-0.15	0.792959	0.323765
Il6st	0.14	0.792959	0.324926
Ido1	0.456667	0.792959	0.325253
Fcer1a	0.22	0.792959	0.327085
Hk3	0.18	0.792959	0.327237
Il9r	0.43	0.799291	0.331768
Il3	0.406667	0.799291	0.331918
Nfat5	0.15	0.81044	0.338663
Atg13	0.143333	0.81044	0.339219
Ube2l6	0.11	0.81044	0.341987
Il23r	-0.306667	0.81044	0.342301
Pik3c3	-0.11	0.81044	0.342623
Il34	0.26	0.81044	0.342907
Cystm1	-0.18	0.81044	0.344759
Rnf135	-0.13	0.81044	0.345963
Xbp1	0.14	0.81044	0.347219
Agt	0.14	0.81044	0.347795
H2-Q10	-0.133333	0.81044	0.348618
Rel	-0.216667	0.81044	0.350969
Csf1	0.15	0.81044	0.351389
Cd209e	0.223333	0.81044	0.351832
Itgb2	0.176667	0.81044	0.352388
Ebi3	0.44	0.81044	0.353963
C5ar1	-0.293333	0.81044	0.354774
Tgfb2	0.396667	0.81044	0.355419
Trim33	-0.173333	0.815691	0.359072
Il2ra	0.223333	0.815691	0.359833
Akt3	0.16	0.819346	0.362583
Rnf114	-0.1	0.819346	0.363843
Stat5b	-0.156667	0.819346	0.36566
Csf2rb	0.243333	0.819346	0.36695
Ap1g1	0.1	0.819346	0.367229
Il1rapl2	-0.23	0.819346	0.368209
Ltf	0.406667	0.819346	0.368864
Tab1	-0.143333	0.819615	0.370448
Atf2	-0.156667	0.819615	0.371106
Ifng	-0.42	0.819701	0.372826
Gbp3	0.15	0.819701	0.373448
Runx3	-0.236667	0.819701	0.374979
Lck	0.176667	0.819701	0.375489
Tnfsf9	-0.293333	0.819701	0.376447
Csf3r	-0.186667	0.825234	0.380816
Atg4a	-0.15	0.825234	0.381124
Wipi1	0.133333	0.827568	0.383272
Cd70	0.346667	0.830299	0.38619
Csf2	0.286667	0.830299	0.388105
Tnfsf4	-0.2	0.830299	0.390045
Batf	-0.893333	0.830299	0.390348
Cd8a	0.276667	0.830299	0.390941
Cd96	-0.46	0.830299	0.390982
Gbp5	0.323333	0.83197	0.393144
Cd38	0.153333	0.83197	0.393921
Txn1	-0.103333	0.83221	0.395315
Ssr1	-0.116667	0.83221	0.396477
Ctsa	0.0866667	0.83221	0.397265
Cmklr1	-0.15	0.83261	0.401339
Lamp3	-0.306667	0.83261	0.401542
Tmprss2	0.186667	0.83261	0.402063
Trat1	0.4	0.83261	0.40268
Rela	0.173333	0.83261	0.403745
Xcr1	-0.22	0.83261	0.403918
Ace	0.19	0.833724	0.405761
Cd276	0.163333	0.833724	0.408132
Neu1	-0.113333	0.833724	0.408717
Cxcl12	0.106667	0.833724	0.408773
Vegfa	0.13	0.834778	0.410369
Crebbp	0.106667	0.837955	0.413016
H2-Pa	0.373333	0.838976	0.415081
Il7r	0.23	0.838976	0.415754
Irf3	-0.0933333	0.838976	0.416774
Ifnar2	0.0866667	0.839225	0.417984
Stt3b	0.0933333	0.842131	0.421247
Cxcl14	0.276667	0.842131	0.42161
Cd14	-0.153333	0.843919	0.423597
Osm	-0.323333	0.846356	0.428213
Ets1	0.0866667	0.846356	0.429252
Ccl28	-0.4	0.846356	0.4299
Glb1	-0.116667	0.846356	0.430656
Jak3	0.183333	0.846356	0.432593
Klrb1	-0.293333	0.846356	0.43338
Entpd1	0.186667	0.846356	0.434002
Ccl6	-0.136667	0.846356	0.434466
Tln1	0.12	0.846356	0.434674
Ccr7	0.263333	0.847241	0.436225
Rab7	-0.0833333	0.849814	0.438649
Itm2c	-0.143333	0.850045	0.439868
Os9	0.0933333	0.850549	0.441229
Lef1	0.353333	0.853069	0.44364
Uba52	-0.08	0.854306	0.445388
Gucy1a1	-0.106667	0.859653	0.449288
Sod1	-0.0733333	0.860954	0.452839
Chuk	-0.0833333	0.860954	0.453766
Itln1	-0.2	0.860954	0.453869
Ctss	0.16	0.860954	0.454423
Neo1	-0.116667	0.863139	0.456693
Prkcq	-0.18	0.863301	0.457896
Rgma	0.346667	0.863435	0.459562
Slc2a3	-0.186667	0.863435	0.460201
Lat	0.293333	0.864179	0.462496
Pik3cg	0.246667	0.864179	0.462833
Tnfrsf1a	0.11	0.870504	0.469593
Il21	-0.2	0.870504	0.469593
Furin	-0.0833333	0.870504	0.469599
Tcn2	0.08	0.872476	0.471792
Mdfic	-0.166667	0.873416	0.47343
Cd3d	0.243333	0.874927	0.475593
Ccr9	-0.183333	0.874927	0.478852
Il1rl2	0.17	0.874927	0.47907
Ifnz	0.166667	0.874927	0.480403
Il33	-0.13	0.874927	0.480519
Il12b	-0.193333	0.874927	0.482718
Plcg1	-0.0766667	0.874927	0.483187
Ncf4	0.12	0.874927	0.483729
Alpk1	0.173333	0.874927	0.484824
Tlr6	-0.116667	0.874927	0.486017
Sigirr	0.12	0.874927	0.4867
Adgrg3	0.12	0.876533	0.488727
Ms4a2	-0.146667	0.880607	0.492137
Cd68	0.126667	0.881283	0.493656
Trim56	0.0666667	0.882241	0.495333
Ifna1/5/6/12/13/14/15/16/b	-0.143333	0.883481	0.499298
Lgals3	0.12	0.883481	0.499991
Kras	0.12	0.883481	0.50041
Cxcr3	0.113333	0.883481	0.502199
Ccl4	0.13	0.883481	0.50244
Ppia	-0.0766667	0.883481	0.503106
Nlrp3	0.203333	0.883481	0.505365
Plscr2	0.0933333	0.883481	0.505948
Pik3ap1	0.08	0.883481	0.507307
Ccl21a/b/c/d	-0.196667	0.883481	0.507458
Ccl8	-0.333333	0.886103	0.510111
Il6	0.373333	0.886457	0.514092
Map2k3	-0.1	0.886457	0.514909
Pstpip1	-0.213333	0.886457	0.515435
Cd79a	-0.263333	0.886457	0.515936
Prkcd	0.1	0.886457	0.516204
Tnfsf18	-0.363333	0.886457	0.51721
Cdk4	0.08	0.886457	0.518342
Plg	-0.07	0.888425	0.522668
Ms4a7	0.203333	0.888425	0.523061
Cd247	0.0966667	0.888425	0.52506
Oas1a	0.156667	0.888425	0.528012
Ikbke	-0.163333	0.888425	0.528133
Ddx5	0.0733333	0.888425	0.529224
Panx1	0.12	0.888425	0.529844
Il18r1	0.116667	0.888425	0.530459
Il1rl1	0.166667	0.888425	0.531788
Mmp9	0.28	0.888425	0.531946
Mapk13	-0.54	0.888425	0.532136
Il18	-0.14	0.892881	0.53596
Cxcr6	0.156667	0.894466	0.538253
Il22ra2	-0.18	0.894466	0.539893
Rab31	-0.1	0.894466	0.541029
Nfkbia	0.116667	0.894466	0.54154
Map3k5	0.08	0.894588	0.542771
Crcp	0.103333	0.894723	0.54401
Il1rapl1	0.266667	0.900742	0.550701
Pik3r4	0.0866667	0.900742	0.551276
Il12rb1	0.243333	0.900742	0.552391
Thbs1	0.193333	0.900742	0.553413
Irak3	0.19	0.900742	0.553496
Tlr1	-0.133333	0.901877	0.555824
Gzmm	0.233333	0.901877	0.557196
Ctsz	-0.0833333	0.901877	0.557694
Nfkb2	0.0866667	0.905237	0.562259
Socs1	0.296667	0.905237	0.563839
Mgam	-0.06	0.905237	0.564352
Tnfrsf17	-0.326667	0.905237	0.564456
Sele	-0.163333	0.90958	0.56834
Ngly1	-0.06	0.909628	0.569581
Il1rap	-0.07	0.909628	0.57171
Hsd11b1	-0.0633333	0.909628	0.571901
Igfbp7	0.0566667	0.910704	0.573957
Alox5ap	-0.156667	0.910704	0.574934
Elane	0.17	0.911596	0.576676
Il13	0.236667	0.913794	0.582604
Crk	-0.123333	0.913794	0.583007
Becn1	-0.0566667	0.913794	0.583231
Cxcr5	0.153333	0.913794	0.585136
Ifitm2	0.0633333	0.913794	0.585939
Ccl3	0.22	0.913794	0.585947
Bst2	0.0866667	0.913794	0.588653
Tollip	-0.06	0.913794	0.591284
Akt2	-0.0633333	0.913794	0.592461
Tpsb2	-0.136667	0.913794	0.592896
Trim5	0.313333	0.913794	0.594207
Mavs	0.0733333	0.913794	0.595274
Cd79b	0.206667	0.913794	0.597125
Map2k7	0.0933333	0.913794	0.597677
Irf7	0.12	0.913794	0.59819
Map2k4	0.0566667	0.913794	0.599135
Hmgb1	0.0566667	0.913794	0.602497
Tifa	-0.143333	0.913794	0.604198
Mapk9	0.0633333	0.913794	0.606542
Cxcl11	0.0966667	0.913794	0.607215
Ccl17	0.143333	0.913794	0.607624
Tmem140	0.116667	0.913794	0.609449
Spib	0.186667	0.913794	0.611143
Ptpn4	-0.08	0.913794	0.613578
Il10	0.22	0.913794	0.614526
Plin4	-0.1	0.913794	0.615139
Nod2	0.203333	0.913794	0.61767
Ltb	0.116667	0.913794	0.619117
Aim2	0.0933333	0.913794	0.621683
Cd84	0.0533333	0.913794	0.622964
Nlrc4	0.153333	0.913794	0.623028
Dnajc10	0.0633333	0.913794	0.623851
Nfatc3	0.0766667	0.913794	0.624007
Map1lc3a	0.0566667	0.913794	0.625481
Sod2	-0.0466667	0.913794	0.626035
Adora2a	-0.1	0.913794	0.626235
Ifi35	-0.0633333	0.913794	0.626625
Tgfbr2	0.0633333	0.913794	0.62925
Ccl25	-0.08	0.913794	0.629254
Cd27	0.21	0.913794	0.631613
Psen1	0.0633333	0.913794	0.631692
Ctsg	0.123333	0.913794	0.631983
Ly96	0.05	0.913794	0.63244
Eif3f	0.0466667	0.913794	0.632442
Il1r1	0.11	0.913794	0.633182
Sp1	-0.08	0.913794	0.633486
Cd86	0.136667	0.913794	0.633627
Hdc	0.25	0.914664	0.636701
Cd6	0.14	0.914664	0.637099
Txnip	0.15	0.914664	0.63778
Nkg7	-0.16	0.915052	0.640402
Calm1	0.0533333	0.915052	0.640418
Gab2	-0.1	0.916855	0.642866
Il17a	0.08	0.91824	0.645025
Tbx21	0.123333	0.92088	0.648756
Ccr4	-0.123333	0.92088	0.649896
Ccl19	-0.0833333	0.92088	0.650454
Dhx58	0.09	0.921553	0.65257
Ccr10	0.19	0.921553	0.653313
Il15ra	0.08	0.922071	0.655075
Atm	-0.0766667	0.922071	0.656066
Parp9	0.0666667	0.922196	0.65751
Cd69	-0.163333	0.922196	0.658541
Tlr5	-0.0933333	0.923286	0.662721
Tirap	-0.11	0.923286	0.664034
Il1r2	0.153333	0.923286	0.664057
Ripk1	-0.0533333	0.923286	0.664097
Pnoc	0.323333	0.924229	0.665971
Ncf1	-0.13	0.927436	0.67123
Mrc1	0.07	0.927436	0.671949
Cflar	-0.05	0.927436	0.674351
Peli2	0.0533333	0.927436	0.676252
Defa1	-0.17	0.927436	0.677516
Psmb10	-0.0833333	0.927436	0.678467
Cgas	0.13	0.927436	0.679506
Fbxo6	0.0533333	0.927436	0.680192
Il22	-0.336667	0.927436	0.681298
Cd3e	0.11	0.927436	0.681395
Irf4	0.156667	0.927436	0.682574
Il1f9	-0.19	0.927436	0.682679
Tlr3	-0.06	0.927948	0.685435
Tnfrsf10b	0.116667	0.927948	0.685699
Tbxas1	-0.0933333	0.927948	0.687355
Smad4	0.05	0.927948	0.688639
Mcl1	0.0566667	0.927948	0.69074
Ndufs8	-0.0433333	0.927948	0.691372
Bax	-0.0633333	0.927948	0.6944
Spi1	0.09	0.927948	0.695212
Plaur	-0.0766667	0.927948	0.696061
Maf	-0.0766667	0.927948	0.696639
Lamp1	-0.04	0.927948	0.698486
Lat2	-0.126667	0.927948	0.698958
Irak1	0.04	0.927948	0.699551
Hmox1	-0.06	0.927948	0.701409
Pik3ca	0.05	0.927948	0.701568
Ifngr2	-0.05	0.927948	0.702815
Atg3	-0.0533333	0.927948	0.704829
Dysf	0.103333	0.927948	0.704888
Map2k2	-0.0666667	0.927948	0.706908
Cyp2e1	0.0666667	0.927948	0.707065
Il1f6	-0.15	0.930923	0.71383
Fgr	-0.07	0.930923	0.714653
Cap1	-0.0433333	0.930923	0.715615
Apol6	-0.106667	0.930923	0.716279
Fas	0.05	0.930923	0.716396
Acsl4	0.0333333	0.930923	0.717677
Mtor	0.0533333	0.930923	0.717762
Atp6v0d1	-0.0333333	0.931143	0.719831
Il4ra	0.0566667	0.931143	0.722597
Hck	0.0566667	0.931143	0.724447
Msra	0.0366667	0.931143	0.725998
Ifitm1	0.05	0.931143	0.726187
Stat4	0.13	0.931143	0.726971
Map3k7	-0.0633333	0.931143	0.727382
Ep300	-0.0433333	0.931143	0.727569
Pik3r6	-0.0866667	0.935076	0.731851
Ccr1l1	-0.0766667	0.941022	0.738075
Gzmk	0.17	0.941022	0.74023
Eif2ak3	-0.05	0.941022	0.740825
Il2	0.103333	0.941022	0.74231
Il25	-0.0833333	0.941022	0.742592
Cd4	-0.0766667	0.941478	0.744169
Gzmn	-0.11	0.941983	0.745787
Lcp1	-0.0433333	0.944239	0.750132
Ifna2	-0.143333	0.944239	0.75176
Fcgr2b	0.0433333	0.944239	0.75207
Prf1	0.09	0.944239	0.752729
C1qbp	-0.0333333	0.944239	0.753681
Smad3	-0.0566667	0.944634	0.757315
Nos2	0.0866667	0.944634	0.759379
Rps6ka3	0.0433333	0.944634	0.759395
Alox12	0.0933333	0.944634	0.763553
Ywhaq	0.0366667	0.944634	0.764011
Mme	-0.0466667	0.944634	0.764593
Fpr1	0.0733333	0.944634	0.765618
Gsk3b	0.0533333	0.944634	0.766631
Ifnar1	0.0333333	0.944634	0.766834
Prdm1	0.13	0.944634	0.767168
Plek	0.103333	0.944634	0.767438
Tlr7	0.09	0.948189	0.773159
Plekha1	0.0466667	0.948189	0.773297
Kir3dl1/2	-0.0566667	0.948189	0.776305
Nfatc1	-0.0633333	0.948189	0.779198
Npc2	0.03	0.948189	0.779333
Traf6	0.04	0.948189	0.780049
Ccr8	-0.106667	0.948189	0.780283
Cxcl1	0.14	0.948189	0.785956
Ddost	0.0433333	0.948189	0.786795
Cd59a	0.0366667	0.948189	0.787915
Csf1r	0.0666667	0.948189	0.7906
Gata3	0.0633333	0.948189	0.790936
Itgb7	0.0833333	0.948189	0.791477
Isg15	0.05	0.948189	0.793074
Il19	-0.153333	0.948189	0.796026
Il17rc	-0.04	0.948189	0.79611
Hamp	-0.0566667	0.948189	0.796268
Thop1	-0.03	0.948189	0.79653
Ltc4s	-0.0833333	0.948189	0.798006
Ifi44	0.0533333	0.948189	0.799248
Sting1	0.07	0.948189	0.799282
Ticam1	0.04	0.948189	0.799552
Icos	0.0733333	0.948189	0.799967
Gns	-0.0266667	0.948189	0.800969
Cd81	-0.03	0.948189	0.800993
Lta4h	-0.0266667	0.949042	0.802941
Il11	-0.0966667	0.949145	0.806168
Cx3cl1	0.11	0.949145	0.806684
Pdcd1	0.09	0.949145	0.806918
Ifnlr1	0.16	0.949145	0.807939
Il13ra2	-0.0866667	0.949596	0.809552
Arrb2	0.0366667	0.951207	0.812246
Raf1	-0.03	0.951207	0.814426
Kdm6b	-0.05	0.951207	0.814617
Klrk1	0.06	0.956053	0.820004
Il17d	0.0766667	0.956863	0.825522
Nfe2l2	0.03	0.956863	0.825769
Vrk3	-0.0533333	0.956863	0.825911
Ptgs2	-0.09	0.956863	0.82654
Lag3	-0.05	0.956863	0.827939
Rhog	-0.0266667	0.956863	0.829823
Dnaja2	0.0266667	0.956863	0.830872
Selenos	-0.0233333	0.956863	0.83271
Cd2	0.0533333	0.956863	0.834437
Il3ra	0.07	0.956863	0.834513
Ccr3	0.04	0.956863	0.834825
Trim26	0.0333333	0.956863	0.835553
Rps6kb1	-0.0233333	0.958924	0.840231
Hsp90b1	0.03	0.958924	0.841706
Hpgd	-0.0233333	0.958924	0.842472
Tank	-0.0266667	0.958924	0.844426
Rnasel	0.0266667	0.958924	0.844536
Gca	-0.0533333	0.958924	0.845012
Gk	0.0266667	0.958924	0.846036
Gzmb	0.07	0.959057	0.848693
Cul1	-0.0266667	0.959057	0.849464
Havcr2	0.0733333	0.959057	0.849876
Il1f10	-0.09	0.960953	0.853285
Il17f	-0.04	0.960953	0.856217
Ptpn6	-0.02	0.960953	0.856465
Nox1	-0.0766667	0.960953	0.856528
Nras	-0.02	0.968019	0.864079
Rack1	-0.02	0.968438	0.865706
Kpnb1	0.0233333	0.974395	0.875417
Ccl11	-0.0366667	0.974395	0.875491
Ifit3	0.0466667	0.974395	0.87736
Nfatc2	0.0433333	0.974395	0.879247
Ifne	-0.0666667	0.974395	0.879457
Ap1m1	0.02	0.974395	0.879966
Cd22	-0.03	0.974395	0.880265
Atg10	0.03	0.974395	0.882071
Ube2n	0.0166667	0.974395	0.882963
Il5ra	-0.04	0.974395	0.885916
Pak1	0.04	0.974395	0.887379
Cxcl10	-0.0266667	0.974395	0.88738
Sh2d1a	0.0433333	0.974395	0.888008
Akt1	-0.0166667	0.974395	0.890222
Bdkrb2	-0.04	0.974395	0.893638
Alpl	-0.0366667	0.974395	0.895982
Il18rap	0.0333333	0.974395	0.896092
Ms4a4a	0.03	0.974395	0.896189
Gla	-0.0166667	0.974395	0.896874
Il5	0.0933333	0.974395	0.897051
Tram1	0.02	0.974395	0.897502
Smad5	-0.02	0.97502	0.89934
Ifna4	0.0333333	0.976168	0.901661
Ptger2	-0.0366667	0.977271	0.904314
Peli1	-0.0166667	0.977271	0.907512
Ifit1	0.03	0.977271	0.907767
Tgfb1	-0.0133333	0.977271	0.910452
Crp	0.0166667	0.977271	0.911204
H2-Q2	-0.0333333	0.977271	0.912692
Mapk8	-0.0166667	0.977271	0.912755
Egln1	-0.0133333	0.977271	0.913627
Il6ra	0.02	0.977271	0.914058
Acsl1	0.0166667	0.977908	0.915919
Ceacam3	-0.0266667	0.981868	0.921726
Myd88	0.02	0.981868	0.922169
Ccl26	-0.0533333	0.983688	0.925635
Ifnl2/3	-0.0266667	0.983688	0.926423
Mapk1	-0.01	0.983855	0.928065
Pirb	0.0366667	0.983855	0.930323
Ifih1	-0.0133333	0.983855	0.930398
Vcam1	0.0166667	0.984192	0.932225
Ifnk	0.03	0.984192	0.934685
Cd8b1	-0.0133333	0.984192	0.93498
Pik3r3	-0.0166667	0.984192	0.93581
Oas3	-0.0433333	0.985904	0.938713
Pfkfb3	0.02	0.986646	0.942054
Gucy1b1	-0.01	0.986646	0.943987
Tpp1	0.0133333	0.986646	0.944154
Ddit3	0.0133333	0.986646	0.944963
Ager	-0.0233333	0.986646	0.946464
Ifitm3	-0.01	0.986646	0.9478
Gba	0.01	0.986646	0.949267
Nae1	0.01	0.986646	0.950532
Mlkl	0.01	0.986646	0.951527
Cd28	-0.0233333	0.986646	0.952905
Lilra5	0.0133333	0.986646	0.95346
Il24	0.0333333	0.989184	0.958319
Pycard	0.01	0.989184	0.95925
Il13ra1	0.00666667	0.989184	0.961052
Tigit	0.0266667	0.989184	0.961762
Cxcl16	0.00666667	0.989184	0.963722
Jak1	-0.00666667	0.989184	0.964115
Ifngr1	-0.00666667	0.989184	0.96487
H2-M3	0.01	0.990276	0.967762
Gzme	0.0133333	0.990276	0.968498
Il20rb	-0.0133333	0.990331	0.969833
Il17rd	0.0133333	0.991697	0.972454
Il22ra1	0.01	0.992286	0.974314
Fcgrt	-0.00333333	0.992521	0.977608
Sugt1	-0.00333333	0.992521	0.979643
Prkcsh	0.00333333	0.992521	0.980701
Adgre5	0.00333333	0.992521	0.981192
Fcgr4	0.00333333	0.992521	0.981799
Timp2	-0.00333333	0.992521	0.98269
Gzmf	0.00666667	0.992521	0.9836
Ackr2	0.00666667	0.992521	0.984817
Defb14	-0.00333333	0.998874	0.992413
Cdh1	1.77636e-15	1	1
Ikbkb	1.77636e-15	1	1
Mif	0	1	1
Psap	1.77636e-15	1	1
Traf2	-8.88178e-16	1	1

## Sheet: ID_Trap vs Control
Probe Name	logFC	adj.P.Val	P.Value
Cxcl17	-1.74667	0.184433	0.000408875
Bdkrb1	-1.13	0.184433	0.000814108
Gzmc	-2.17	0.184433	0.000882705
Il4	-1.29333	0.184433	0.000954377
Pik3r5	-1.42667	0.231738	0.00150614
Ccl9	-0.563333	0.231738	0.00184933
Klrd1	-0.67	0.231738	0.00227654
Cd247	-0.583333	0.231738	0.00239832
Ccl11	-0.86	0.269077	0.00336469
Evl	-1.05667	0.269077	0.00364822
Cd6	-1.06333	0.269077	0.00382904
Cxcl10	-0.663333	0.28281	0.00439033
Il9	-0.853333	0.322666	0.00590362
Gbp2	-0.82	0.322666	0.00657455
Diablo	-0.366667	0.322666	0.00783482
Havcr2	-1.23	0.322666	0.00810607
Gab2	-0.68	0.322666	0.00821609
Sem1	-0.306667	0.322666	0.00827245
Rasgrp4	-0.7	0.322666	0.00849962
Fas	-0.43	0.322666	0.00875314
H2-Q1	-0.566667	0.322666	0.00876584
Il11ra1/2	-0.406667	0.329492	0.00953053
Notch1	0.38	0.329492	0.010296
Cd8b1	-0.496667	0.329492	0.0103726
Tlr2	-0.713333	0.329492	0.0106563
Il15	-0.57	0.34846	0.0117361
Fcgr4	-0.43	0.34846	0.0123297
Il1b	-0.763333	0.34846	0.0127279
Crp	-0.433333	0.34846	0.0133073
H2-Ob	-0.953333	0.34846	0.0135237
Foxp3	-1.05	0.364419	0.0150463
Tnfsf4	-0.646667	0.364419	0.0150859
Mefv	-0.546667	0.425931	0.0190291
Relb	-0.906667	0.425931	0.0191391
Nampt	-0.63	0.425931	0.0198915
Il12rb2	-0.516667	0.425931	0.0208295
Il33	-0.476667	0.425931	0.0220765
Ms4a2	-0.546667	0.425931	0.0232323
Tpsb2	-0.656667	0.425931	0.0233695
Vamp3	-0.343333	0.425931	0.0254084
Cxcr3	-0.423333	0.425931	0.0256809
Plin4	0.496667	0.425931	0.0267129
Prcp	-0.256667	0.425931	0.0268115
Ptpn6	-0.273333	0.425931	0.0286322
Il27ra	-0.646667	0.425931	0.0295903
Rab5c	-0.246667	0.425931	0.0296394
Il1rapl2	-0.61	0.425931	0.0307041
Ncf4	-0.41	0.425931	0.0314258
Ccr1l1	-0.55	0.425931	0.03236
H2-DMb1	-0.483333	0.425931	0.0327935
Fcgr1	-0.483333	0.425931	0.0332075
Card11	-0.48	0.425931	0.0332467
Ppia	-0.27	0.425931	0.0336043
Il31ra	-1.17333	0.425931	0.034029
Pxn	-0.386667	0.425931	0.0342098
Il7r	-0.66	0.425931	0.034245
Ifitm1	-0.336667	0.425931	0.0347849
Zbp1	-0.46	0.425931	0.0348789
Adora2a	-0.48	0.425931	0.0356452
Hck	-0.376667	0.425931	0.035713
Gbp3	-0.386667	0.425931	0.0363932
Cd36	-0.483333	0.425931	0.0365376
Cxcl11	-0.436667	0.425931	0.0365588
Tnf	-0.603333	0.425931	0.0366446
Il20rb	-0.823333	0.425931	0.0366865
Casp3	-0.306667	0.425931	0.037643
Glb1	-0.336667	0.425931	0.0384226
Gla	-0.296667	0.425931	0.0385167
Psmb9	-0.35	0.425931	0.0392568
Pik3c3	-0.26	0.425931	0.0395047
Tbx21	-0.613333	0.425931	0.0407205
Tlr6	-0.376667	0.425931	0.0407485
Hlx	0.253333	0.425931	0.0415372
Calm1	-0.256667	0.425931	0.0419433
Cd209e	-0.53	0.425931	0.0421358
Plat	-1.94333	0.425931	0.0423132
Hpgd	-0.263333	0.425931	0.0430846
Alox5	-0.416667	0.425931	0.0432333
Ccrl2	0.356667	0.425931	0.0436106
Xcl1	-0.8	0.425931	0.0448402
Il17rc	-0.343333	0.425931	0.0449235
Irf1	-0.406667	0.425931	0.0464306
Cxcl2	-0.92	0.425931	0.0466711
Lif	-0.716667	0.425931	0.046839
Rsad2	-0.316667	0.425931	0.0473948
Ifitm3	-0.333333	0.425931	0.0481265
Ltbr	-0.356667	0.425931	0.0481954
Vcam1	-0.426667	0.425931	0.0485531
Gstm4	-0.363333	0.425931	0.0490399
Atg3	-0.303333	0.428551	0.0498959
Il17re	-0.486667	0.429274	0.0505355
Maf	-0.42	0.430123	0.0515366
Junb	-0.566667	0.430123	0.0521381
Gucy1a1	-0.296667	0.430123	0.0524011
Il17c	-0.87	0.430123	0.0528611
Il20	-0.44	0.439906	0.0546325
Defb14	-0.736667	0.442397	0.0555142
Ifi27	-0.393333	0.446507	0.0566076
Ccr4	-0.563333	0.447173	0.0572706
Il1f5	-0.68	0.4535	0.0606684
Atf4	-0.223333	0.4535	0.0608692
Ssr1	-0.276667	0.4535	0.0610894
Mlkl	-0.336667	0.4535	0.0611141
Ripk1	-0.25	0.4535	0.0612897
Sele	0.58	0.4535	0.061601
Batf	-2.06	0.466577	0.0643313
Strap	-0.206667	0.466577	0.0645845
Cd69	-0.73	0.487419	0.0680999
Cxcl9	-0.73	0.489895	0.0690796
Gzmn	-0.666667	0.49098	0.0698677
Gzmf	-0.636667	0.492373	0.0707029
Ntng2	0.36	0.502179	0.0732403
Syk	-0.413333	0.502179	0.0734104
Thop1	-0.223333	0.507191	0.0758343
Itgam	-0.453333	0.507191	0.0759772
H2-Q10	-0.266667	0.507191	0.0767217
Bnip3	-0.286667	0.507191	0.0770228
Il27	-0.643333	0.507191	0.0774238
Fpr1	-0.466667	0.511126	0.0786857
Nlrp3	-0.57	0.514056	0.0805272
Gzmd	-0.456667	0.514056	0.0811038
Defa1	-0.766667	0.514056	0.0811318
Tgfbr2	-0.243333	0.525407	0.0836556
Nkg7	-0.633333	0.525407	0.0845982
Fcrlb	-0.95	0.525407	0.0849948
Ddah2	-0.373333	0.525407	0.0861806
Pik3cd	-0.216667	0.525407	0.0874376
Ccl7	-0.38	0.525407	0.087584
Ccr10	-0.77	0.525407	0.0890063
Rps6ka1	-0.233333	0.525407	0.0897724
Cd163	-0.363333	0.525407	0.0901207
Alpk1	-0.446667	0.525407	0.0901319
Il22ra2	-0.526667	0.525407	0.091957
Cpa3	-0.46	0.525407	0.0923098
Ifne	-0.793333	0.525407	0.0926681
Smad3	-0.33	0.525407	0.0929806
Cxcl3	-0.59	0.525407	0.0936338
Ddit3	-0.346667	0.525407	0.0943621
Nod1	0.256667	0.525407	0.0944782
Ctsg	-0.453333	0.543283	0.0983954
Psmb10	-0.353333	0.544231	0.0992711
Il21	-0.48	0.545452	0.100459
Il18r1	-0.323333	0.545452	0.100905
Il1r1	0.4	0.548648	0.102672
Pik3r3	-0.36	0.548648	0.103608
Tlr3	-0.256667	0.548648	0.103626
Plscr1	-0.263333	0.566295	0.108275
H2-Q2	-0.52	0.566295	0.108775
Eif2ak3	-0.256667	0.566295	0.11033
Gca	-0.463333	0.566295	0.110813
Il16	-0.2	0.566295	0.111314
Ccr2	0.41	0.566295	0.111354
Il21r	-0.303333	0.570854	0.112989
Tnfrsf9	-0.41	0.57242	0.114141
Mgam	-0.173333	0.57242	0.11478
Alpl	-0.463333	0.588408	0.119882
Tlr1	-0.37	0.588408	0.12069
Ptprc	-0.396667	0.588408	0.120813
Tpsab1	-0.68	0.588408	0.123482
Hmgb1	-0.176667	0.588408	0.123544
Il9r	-0.706667	0.588408	0.123921
Tram1	-0.253333	0.588408	0.124012
Il17f	-0.36	0.588408	0.124076
Ccl26	-0.93	0.588823	0.124925
Hsd11b1	-0.18	0.593711	0.12673
Il13ra1	-0.22	0.597625	0.128339
Lamp2	-0.163333	0.600094	0.129645
Rbpj	0.226667	0.600994	0.130648
Lcp2	-0.32	0.600994	0.131394
Ngly1	-0.166667	0.601814	0.132486
Alox15	-0.543333	0.601814	0.133131
Cd3d	-0.533333	0.602249	0.134428
Lancl1	-0.153333	0.602249	0.135837
Il18	-0.353333	0.602249	0.135874
Cxcl13	-0.403333	0.602249	0.136344
Cxcl1	-0.803333	0.612442	0.139444
Il7	-0.466667	0.620526	0.142109
Rnf114	-0.166667	0.620526	0.14322
Ripk2	-0.27	0.620526	0.144358
Bpi	-0.506667	0.620526	0.144495
Rhog	-0.19	0.623341	0.145957
Cd2	-0.386667	0.632163	0.149829
Tigit	-0.843333	0.632163	0.150005
Itm2c	-0.276667	0.632163	0.150765
Il1rn	-0.35	0.632163	0.151464
Tcl1	-0.713333	0.632163	0.152112
H2-Ab1	-0.413333	0.63629	0.154488
Il17d	-0.52	0.63629	0.154751
Ccnc	-0.18	0.638306	0.156113
Ltb	-0.346667	0.638306	0.157484
Adgre5	-0.21	0.638306	0.157719
Ccl2	-0.29	0.64019	0.159012
Bdkrb2	-0.44	0.645924	0.161272
Cystm1	-0.273333	0.647259	0.162443
Tgfb2	-0.613333	0.648972	0.164364
Rnf135	-0.196667	0.648972	0.164883
Ifna2	-0.653333	0.648972	0.168121
Cxcl12	-0.183333	0.648972	0.168493
Ccl19	-0.263333	0.648972	0.169796
Ctsl	-0.193333	0.648972	0.170755
Map3k1	0.236667	0.648972	0.171485
Hk3	-0.256667	0.648972	0.172107
Icos	-0.413333	0.648972	0.17217
Tlr9	-0.42	0.648972	0.173192
Ccr8	-0.543333	0.648972	0.174049
Derl1	-0.173333	0.648972	0.174457
Lat2	-0.463333	0.648972	0.1751
Lef1	0.643333	0.648972	0.176384
Lck	-0.276667	0.648972	0.176394
Casp8	0.213333	0.648972	0.176433
Il22	-1.15	0.648972	0.178216
Cflar	-0.166667	0.648972	0.178776
Lyn	-0.193333	0.648972	0.179132
Ifit1	-0.363333	0.648972	0.179664
Csf3	-0.5	0.650859	0.181028
Ifnar2	-0.146667	0.651916	0.182665
Uba52	-0.143333	0.651916	0.184393
Ifitm2	-0.16	0.651916	0.184639
Sting1	-0.38	0.651916	0.185727
Il11	0.543333	0.651916	0.186121
Lyz2	-0.256667	0.651916	0.187182
Pdcd1lg2	-0.39	0.651916	0.187225
Ccl1	0.443333	0.658304	0.190199
Aim2	-0.256667	0.658304	0.190852
Ncf2	-0.283333	0.658304	0.191801
Tab1	0.213333	0.658304	0.192466
Itk	0.59	0.658519	0.193381
Trim33	-0.25	0.661917	0.195236
Npc2	-0.143333	0.66879	0.198128
Creb1	-0.133333	0.668869	0.202439
Scarb2	-0.19	0.668869	0.204231
Cyp2e1	0.233333	0.668869	0.204817
Il13ra2	-0.473333	0.668869	0.205376
Ly96	0.136667	0.668869	0.206455
Lilra5	-0.3	0.668869	0.206931
Mavs	-0.18	0.668869	0.207014
Pdhb	-0.133333	0.668869	0.207246
Stat3	-0.19	0.668869	0.207304
Cmklr1	-0.23	0.668869	0.208139
Cd4	-0.306667	0.668869	0.208368
Map3k5	0.17	0.668869	0.209512
Ccl22	-0.353333	0.668869	0.210236
Il1rap	-0.16	0.668869	0.210265
Mtor	0.19	0.670116	0.213884
Tnfsf18	-0.716667	0.670116	0.214221
Il1r2	-0.453333	0.670116	0.214464
Stat6	-0.153333	0.670116	0.214774
Txn1	-0.153333	0.670116	0.216431
Il2rg	-0.25	0.670116	0.216496
Nfkb2	-0.19	0.670116	0.217467
Itgb2	-0.236667	0.670116	0.220203
Il6	0.72	0.670116	0.220597
Stat5a	0.303333	0.670116	0.221415
Irf3	-0.143333	0.670116	0.221978
Ube2l6	-0.143333	0.670116	0.222423
Txk	0.493333	0.670116	0.222461
Ulk2	-0.143333	0.670116	0.222794
Cx3cl1	-0.566667	0.670301	0.223723
Nox1	-0.533333	0.671541	0.225005
Il17a	-0.216667	0.673534	0.226545
Cxcl15	0.406667	0.681645	0.230154
Itln1	-0.326667	0.682545	0.231341
H2-Eb1	-0.476667	0.690827	0.235042
Isg15	-0.233333	0.692094	0.236368
Cd14	-0.23	0.696539	0.238788
Cd8a	-0.383333	0.702553	0.242016
Marco	0.6	0.702553	0.243331
Trat1	-0.566667	0.702553	0.243576
Tlr4	0.24	0.702784	0.245378
Hsp90b1	-0.18	0.702784	0.246091
Ahr	0.253333	0.702784	0.24722
Map3k7	-0.216667	0.702784	0.247293
Jak2	-0.133333	0.70411	0.249083
Tbk1	0.176667	0.70411	0.249581
Vrk3	-0.286667	0.708286	0.251978
Dysf	-0.32	0.712733	0.254482
Prf1	-0.333333	0.717926	0.257265
Ifng	-0.536667	0.722365	0.260441
Ptk2b	0.156667	0.722365	0.260724
Il1a	-0.18	0.722981	0.262531
Tnfrsf1a	-0.173333	0.722981	0.263179
Socs1	-0.586667	0.722981	0.264576
Mcoln1	-0.163333	0.722981	0.264688
Il2ra	-0.273333	0.723914	0.267127
Aif1	-0.186667	0.723914	0.267592
Bcl2	0.3	0.723914	0.268019
Tbxas1	-0.263333	0.723914	0.268798
Plg	-0.123333	0.723914	0.269712
Cx3cr1	0.183333	0.725057	0.27115
Atg4a	-0.19	0.725057	0.272508
Cd40	-0.24	0.725057	0.272951
Tnfsf9	-0.366667	0.725061	0.273891
Map3k8	0.216667	0.727523	0.275762
Map2k3	-0.17	0.728864	0.277323
Il3ra	-0.373333	0.728864	0.27867
Rel	-0.253333	0.728864	0.279099
Ccr7	0.37	0.730506	0.280673
Plaur	-0.216667	0.730523	0.281638
Plcg2	-0.26	0.730523	0.284186
Lamp1	-0.113333	0.730523	0.284338
Prkcq	-0.263333	0.730523	0.284627
Cd80	0.33	0.730523	0.285405
Ctss	-0.23	0.737338	0.289021
Ifi44	-0.226667	0.739409	0.292284
Ifi35	-0.14	0.739409	0.292663
Plscr2	-0.15	0.739409	0.293049
Hsp90aa1	0.236667	0.739409	0.293712
Ccr6	0.243333	0.739409	0.294616
Sod1	-0.103333	0.741727	0.296499
Vwf	0.15	0.750824	0.30136
Apol6	-0.31	0.750824	0.302078
Acsl3	-0.186667	0.751746	0.303421
Gadd45b	0.363333	0.751968	0.304484
Samhd1	-0.146667	0.75783	0.307838
Rbck1	0.153333	0.758194	0.308966
Tgfb1	-0.123333	0.759317	0.310406
Ncf1	-0.313333	0.76818	0.31621
Gzme	-0.346667	0.76818	0.316563
Ccl5	-0.34	0.76818	0.318728
Traf2	-0.13	0.76818	0.31875
Osm	-0.41	0.76818	0.319478
Ticam1	-0.16	0.76818	0.320851
Pnoc	-0.756667	0.76818	0.321957
Nae1	-0.163333	0.76818	0.322641
Cd3e	-0.27	0.76818	0.323298
Il12a	-0.316667	0.76818	0.324901
Xbp1	-0.146667	0.76818	0.325738
Zap70	-0.286667	0.76818	0.330268
Tirap	-0.25	0.76818	0.332592
Cgas	-0.31	0.76818	0.333728
Mapkapk2	0.11	0.76818	0.335112
Tnfrsf25	0.303333	0.76818	0.335167
Ido1	0.446667	0.76818	0.335475
Cklf	-0.153333	0.76818	0.338258
Spib	0.356667	0.76818	0.339185
Atg10	-0.196667	0.76818	0.341415
Gzmg	0.5	0.76818	0.341957
Atf2	-0.166667	0.76818	0.342571
Ifna1/5/6/12/13/14/15/16/b	-0.203333	0.76818	0.343181
Jaml	0.276667	0.76818	0.343284
Akt1	-0.116667	0.76818	0.344457
Rab31	-0.156667	0.76818	0.344499
Hmox1	-0.15	0.76818	0.346652
Tmprss2	-0.21	0.76818	0.347993
Tyrobp	-0.16	0.76818	0.348465
Fos	0.193333	0.76818	0.348533
Casp1	-0.196667	0.76818	0.349178
Plek	-0.333333	0.76818	0.349547
Serpina1a	-0.16	0.76818	0.351484
Ifna4	-0.256667	0.76818	0.35159
Cd19	-0.27	0.76818	0.351648
Ifit3	-0.286667	0.76818	0.353193
Gk	0.13	0.76818	0.353679
Lgals3	0.166667	0.76818	0.353719
Cd86	-0.27	0.76818	0.353956
Ebi3	-0.44	0.76818	0.353963
C5ar1	-0.293333	0.76818	0.354774
Il18rap	-0.24	0.770829	0.356995
Lta4h	-0.1	0.771215	0.35871
Akt2	-0.11	0.771215	0.359169
Ms4a7	-0.293333	0.775044	0.361955
Eif3f	-0.09	0.776084	0.363444
Slc2a3	-0.23	0.776481	0.366091
Kir3dl1/2	0.183333	0.776481	0.366707
Eif2ak2	-0.143333	0.776481	0.367159
Prkcsh	-0.126667	0.776481	0.367648
Mrc1	-0.15	0.780868	0.371542
Cd79a	-0.363333	0.780868	0.374452
Nfkb1	0.126667	0.780868	0.376419
Il22ra1	0.28	0.780868	0.376566
Igfbp7	0.09	0.780868	0.377381
Jak1	-0.133333	0.780868	0.377435
Cap1	-0.106667	0.780868	0.377495
Nfkbia	0.17	0.780868	0.378486
Lilra6	-0.2	0.780868	0.379607
Psmb8	-0.15	0.780868	0.379827
Ndufs8	-0.0966667	0.784924	0.382977
Il23r	-0.28	0.784924	0.384196
Jun	0.333333	0.784924	0.384846
Rasgrp1	-0.263333	0.786696	0.387504
Pdcd1	0.323333	0.786696	0.388009
Rack1	-0.103333	0.786696	0.390595
Ifih1	-0.133333	0.786696	0.391001
Ccl3	-0.35	0.786696	0.391329
Was	0.26	0.786696	0.391822
Ddx58	-0.123333	0.792376	0.39649
Tap2	-0.14	0.792376	0.3967
Il10ra	0.15	0.796162	0.400784
C3ar1	-0.13	0.796162	0.402929
Klrc1	-0.233333	0.796162	0.403958
Sell	-0.173333	0.796162	0.40413
Irf4	-0.323333	0.796162	0.40482
Mapk1	-0.0933333	0.796162	0.407354
Apex1	-0.09	0.796162	0.40846
Csf1r	-0.21	0.796162	0.409998
Sort1	-0.21	0.796162	0.41038
Atm	-0.143333	0.796162	0.410636
Ager	-0.29	0.796162	0.411752
Nlrc5	0.196667	0.796162	0.411988
Il34	-0.223333	0.796162	0.412593
Crebbp	0.106667	0.796162	0.413016
Rab7	-0.0866667	0.809738	0.421106
Tifa	-0.223333	0.811199	0.423552
Jak3	-0.186667	0.811199	0.424525
Lcp1	-0.11	0.811199	0.425014
Mif	-0.11	0.813989	0.427529
Mmp9	-0.356667	0.814013	0.428638
Gpx7	-0.196667	0.814013	0.429687
Ern1	0.09	0.814013	0.431001
H2-DMa	-0.17	0.814013	0.431753
Ywhaq	-0.0966667	0.817397	0.434606
Ltc4s	-0.256667	0.818288	0.436694
Hspb1	0.186667	0.818288	0.437504
Ncr1	-0.25	0.818288	0.438255
Gbp5	-0.29	0.820114	0.442163
Ephx2	0.09	0.820114	0.44258
Il1f6	-0.316667	0.820114	0.44394
Il3	0.316667	0.820114	0.445849
Il1rl2	0.183333	0.820114	0.446175
Cd84	-0.0833333	0.820114	0.446192
Spi1	-0.176667	0.820114	0.44666
Lamp3	-0.276667	0.820125	0.447726
Cblb	-0.126667	0.825168	0.451547
H2-D1	-0.113333	0.825268	0.453557
Cd96	-0.4	0.825268	0.453737
Cd79b	-0.293333	0.825852	0.456231
P2rx7	-0.153333	0.825852	0.456813
Tnfrsf18	0.343333	0.825852	0.45963
Rb1cc1	-0.0766667	0.825852	0.459871
Il17b	-0.393333	0.825852	0.460235
Trim26	-0.12	0.825852	0.460468
Ifnlr1	-0.49	0.826624	0.461969
Hdc	0.39	0.827075	0.464693
Hsp90ab1	0.0933333	0.827075	0.465141
Tpp1	-0.14	0.827075	0.467795
Sod2	-0.07	0.827075	0.467995
Nfe2l2	-0.1	0.827075	0.468364
Cdk4	-0.09	0.827075	0.46864
Fasl	0.216667	0.828616	0.470585
Pirb	-0.303333	0.83291	0.474977
Ackr2	0.253333	0.83291	0.475179
Gzmm	0.283333	0.83546	0.477715
Ccl4	-0.136667	0.838298	0.481284
Itgb7	-0.223333	0.838298	0.483173
Ptgs2	-0.29	0.838298	0.484883
Elane	-0.213333	0.838298	0.485483
Tlr8	0.126667	0.838298	0.486652
Furin	-0.08	0.838298	0.487119
Msra	-0.0733333	0.838298	0.487252
Cxcl5	-0.13	0.838298	0.488013
Atg7	0.0866667	0.838368	0.489138
Map1lc3a	0.08	0.843556	0.493256
Mapk14	0.0666667	0.844187	0.495233
Cebpb	0.11	0.844187	0.49581
Peli2	0.0866667	0.848717	0.500385
Ets1	0.0733333	0.848717	0.50174
Gucy1b1	-0.0966667	0.848717	0.501764
Ccl28	0.336667	0.849441	0.504565
Pik3cg	-0.223333	0.849441	0.505212
Cd81	-0.08	0.849441	0.505492
Il20ra	0.46	0.849441	0.507259
Ccl12	-0.216667	0.849441	0.507686
Selenos	-0.0733333	0.852887	0.510849
H2-K1	-0.08	0.858872	0.515545
Nfat5	-0.1	0.860893	0.518379
Gsk3b	0.116667	0.860893	0.519585
Thbs1	-0.21	0.860893	0.520382
Xaf1	0.14	0.860893	0.521214
Crk	-0.143333	0.864514	0.524524
Oas3	-0.36	0.866783	0.527022
Crcp	-0.106667	0.866865	0.531338
Cxcr4	-0.12	0.866865	0.533199
Gzmk	-0.32	0.866865	0.535344
Tlr7	0.193333	0.866865	0.538758
Cd68	0.113333	0.866865	0.539315
Il1f8	-0.336667	0.866865	0.540264
Xcr1	-0.16	0.866865	0.540605
Cul1	-0.0866667	0.866865	0.540726
Tmem140	0.14	0.866865	0.540987
Acvr1	-0.08	0.866865	0.541318
Rgma	-0.283333	0.866865	0.543758
Mcl1	-0.0866667	0.866865	0.544947
Itpr3	0.103333	0.866865	0.546688
Stat1	-0.126667	0.866865	0.546847
Il4ra	-0.0966667	0.866865	0.54715
Traf6	0.0866667	0.866865	0.547953
Il5ra	-0.166667	0.866865	0.553225
Il5	0.43	0.866865	0.554371
Il6ra	-0.11	0.866865	0.556083
Csf2	0.193333	0.866865	0.556617
Cd3g	-0.126667	0.866865	0.557004
Rps6ka3	0.0833333	0.866865	0.558296
Ptger2	-0.18	0.866865	0.5583
Ctsw	-0.1	0.866865	0.558619
Pik3ca	0.0766667	0.866865	0.558716
Fcgrt	-0.07	0.866865	0.558898
Cd59a	-0.08	0.866865	0.559842
Il1rapl1	0.26	0.866865	0.560538
Dtx3l	0.08	0.866865	0.560715
Becn1	-0.06	0.866865	0.561625
Ddost	-0.0933333	0.866865	0.562724
Cd28	-0.23	0.866865	0.563653
Il17ra	-0.0766667	0.866865	0.564079
Cd40lg	-0.233333	0.868292	0.566131
Tnfrsf17	-0.32	0.876023	0.572305
Il2rb	0.123333	0.876308	0.573624
Mknk1	-0.103333	0.879393	0.576781
Ikbke	-0.143333	0.879812	0.578997
Plekha1	-0.09	0.879812	0.5806
Nfatc4	-0.123333	0.879812	0.58158
Gzma	-0.106667	0.879812	0.582728
Ccl8	-0.276667	0.879812	0.58335
Trim56	-0.0533333	0.879812	0.583886
Ddx5	-0.0633333	0.881188	0.585939
Ccr1	-0.106667	0.883621	0.5887
Ifnk	-0.196667	0.883889	0.593644
Ms4a4a	-0.123333	0.883889	0.594117
Ifngr2	-0.07	0.883889	0.594508
Nfatc3	0.0833333	0.883889	0.594563
Mme	0.0833333	0.883889	0.594596
Pik3ap1	0.0633333	0.88603	0.598183
Il10	0.23	0.88603	0.598741
Tln1	-0.08	0.88603	0.599474
Cbfb	-0.06	0.890254	0.604417
Tcirg1	-0.08	0.890254	0.605125
Cxcr1	-0.106667	0.890254	0.605787
Nras	-0.06	0.892713	0.609615
Cd244a	-0.173333	0.892713	0.610924
Sugt1	-0.0666667	0.892713	0.612085
Gzmb	-0.186667	0.892713	0.612851
Cbl	-0.0833333	0.892713	0.613235
Ccl27a/b	-0.153333	0.893222	0.615328
Ccl17	-0.14	0.893222	0.615896
Csf3r	-0.103333	0.9019	0.623046
Tab2	0.0766667	0.902555	0.625503
C2	-0.06	0.902555	0.62599
Tnfrsf4	0.16	0.902555	0.627001
Entpd1	-0.113333	0.90618	0.631559
Vsir	-0.113333	0.90618	0.632433
Mafb	0.166667	0.90618	0.633037
Cxcl16	-0.07	0.906727	0.634826
Csf2ra	0.113333	0.906727	0.635765
Ccr5	-0.08	0.906831	0.637628
Atp6ap2	-0.07	0.906831	0.638924
Atf6	0.0566667	0.906831	0.639357
Trim25	-0.0666667	0.909337	0.643888
Fpr2	0.103333	0.909337	0.643933
Rps6kb1	-0.0533333	0.909337	0.646332
Marcks	-0.09	0.909337	0.646754
Itgax	0.143333	0.909337	0.64796
H2-Pa	0.206667	0.909337	0.648182
Lrrk2	-0.0733333	0.91062	0.650275
Casp4	-0.08	0.916119	0.658406
Ackr1	0.0733333	0.916119	0.658652
Irf7	-0.1	0.916119	0.659875
Cd274	-0.103333	0.916119	0.660256
Fcer1a	0.0966667	0.916119	0.660724
Kdm6b	-0.0933333	0.916119	0.662675
Bax	-0.07	0.916119	0.664373
Tcf7	0.06	0.916119	0.664503
Stat2	0.0633333	0.916119	0.664868
H2-DMb2	-0.0766667	0.916906	0.666953
H2-T23	-0.0733333	0.916906	0.667811
Ccl6	-0.0733333	0.917972	0.671645
Pecam1	0.0733333	0.917972	0.671896
Pak1	0.12	0.917972	0.67215
Smad5	-0.0666667	0.919552	0.674497
Sp100	0.0533333	0.925009	0.680789
Trim5	-0.24	0.925009	0.682364
Sigirr	0.07	0.925009	0.68258
Pycard	-0.08	0.925009	0.68392
Myd88	-0.0833333	0.925009	0.685082
Gata3	0.0966667	0.925009	0.686438
Atg12	-0.0433333	0.925009	0.686876
Acsl4	0.0366667	0.927014	0.691032
Bcl3	0.133333	0.927014	0.691317
Il13	-0.17	0.927014	0.691963
Hamp	-0.0866667	0.927574	0.693581
Ceacam3	0.106667	0.927756	0.695318
Arrb2	-0.06	0.927756	0.698176
Il19	0.23	0.927756	0.698796
Psap	-0.0433333	0.927756	0.699612
Lax1	-0.0733333	0.927756	0.699718
Apbb1ip	-0.09	0.936709	0.71002
Mx1	-0.07	0.936709	0.710052
Itgal	0.0566667	0.936709	0.710105
Traf3	0.0433333	0.937403	0.711844
Raf1	0.0466667	0.940674	0.715545
Ccl20	0.123333	0.940775	0.717809
Trim6	-0.0933333	0.940775	0.719032
Cd276	-0.07	0.940775	0.719277
Foxo1	-0.04	0.940775	0.72049
Socs3	0.08	0.94278	0.72447
Egln1	-0.0433333	0.94278	0.725184
Litaf	-0.05	0.94278	0.725758
Adgrg3	-0.06	0.94278	0.726904
Smad4	0.0433333	0.942785	0.728128
Neo1	-0.0533333	0.944773	0.730885
Anpep	0.0466667	0.94847	0.735819
Dnajc10	-0.0433333	0.94847	0.736423
Kpnb1	-0.05	0.94847	0.737449
Klrb1	-0.123333	0.94847	0.738739
Klra1	-0.123333	0.94847	0.742676
Klrk1	-0.0866667	0.94847	0.742749
Slc11a1	-0.0633333	0.94847	0.743326
Prkcd	-0.05	0.94847	0.743561
Limk2	-0.07	0.950232	0.747814
Trim21	-0.0666667	0.950232	0.747835
Nod2	-0.13	0.950232	0.748748
Rnasel	0.0433333	0.950232	0.750363
Il15ra	-0.0566667	0.950232	0.751089
Pik3cb	0.04	0.950813	0.752778
Il6st	-0.0433333	0.950891	0.755518
Ifngr1	0.0466667	0.950891	0.758388
Rnf31	-0.05	0.950891	0.75892
Os9	-0.0366667	0.950891	0.759364
F5	0.04	0.950891	0.759749
Rac2	-0.0666667	0.950891	0.760221
Bst2	-0.0466667	0.953498	0.769761
Il10rb	-0.0366667	0.953498	0.770456
Blk	0.0766667	0.953498	0.770688
Ldhb	0.0433333	0.953498	0.771563
Cd27	0.126667	0.953498	0.771632
Irak1	-0.03	0.953498	0.771885
Tnfrsf10b	0.0833333	0.953498	0.77209
Lag3	-0.0666667	0.953498	0.772173
Prkca	-0.0433333	0.955424	0.775304
Gns	-0.03	0.955424	0.776804
Atp6v1b2	0.0333333	0.955424	0.778661
Nfatc2	-0.08	0.955424	0.779408
Psen1	-0.0366667	0.955424	0.780581
Tgfb3	0.0766667	0.955424	0.781149
Ptpn4	-0.0433333	0.956272	0.783513
Stat4	-0.1	0.956272	0.787997
Ep300	0.0333333	0.956272	0.78847
Ripk3	0.04	0.956272	0.788617
Cfd	-0.106667	0.956272	0.789617
Ctsa	-0.0266667	0.956272	0.791256
Nlrp1a	-0.103333	0.956272	0.791671
Rela	0.0533333	0.956272	0.794131
Nlrc4	-0.08	0.956272	0.796729
Vegfa	-0.04	0.956272	0.797041
Ifit2	-0.05	0.956272	0.797654
Ms4a1	0.126667	0.956272	0.797761
Ikbkb	-0.0366667	0.956272	0.797924
Ap1m1	-0.0333333	0.959043	0.801477
Map2k2	-0.0433333	0.961275	0.806534
Parp9	-0.0366667	0.961275	0.806712
Bcr	0.0366667	0.961275	0.807121
Tcn2	-0.0266667	0.961275	0.808317
Pik3r6	-0.06	0.963465	0.812202
Bcl2l1	0.03	0.963465	0.812651
Il2	-0.0733333	0.965076	0.815259
Irak3	-0.0733333	0.966593	0.81779
Prdm1	0.0966667	0.972163	0.825579
Sp1	-0.0366667	0.972163	0.826249
Mapk9	-0.0266667	0.972163	0.827414
Dhx58	-0.0433333	0.972163	0.827745
Sirpa	0.0266667	0.972163	0.829678
Ackr4	-0.08	0.972163	0.83253
Tollip	0.0233333	0.972163	0.833598
Map3k3	-0.04	0.972163	0.833599
Myc	0.0766667	0.972163	0.835446
Fbxo6	0.0266667	0.972163	0.836206
Parp1	0.0366667	0.972163	0.836337
Alox5ap	-0.0566667	0.972316	0.838185
Tnfsf13b	0.0433333	0.972316	0.840785
Nos2	-0.0566667	0.972316	0.841061
Il24	-0.126667	0.972316	0.842717
Il17rd	-0.0766667	0.972316	0.842758
Icosl	0.04	0.973626	0.846244
Runx3	-0.05	0.973626	0.848558
Fyn	-0.0266667	0.973626	0.851712
Lat	0.0733333	0.973626	0.852445
Ifi203	0.0266667	0.973626	0.852533
Peli1	0.0266667	0.973626	0.852611
Pik3r4	-0.0266667	0.973626	0.853386
Cd22	-0.0366667	0.973626	0.85397
H2-M3	0.0433333	0.976487	0.861072
Timp2	-0.0266667	0.976487	0.862303
Il31	0.09	0.976487	0.862496
Neu1	0.0233333	0.976487	0.862757
Il12rb1	-0.07	0.976487	0.8632
Ptger4	-0.0633333	0.976487	0.864058
Ulk1	0.02	0.978037	0.86697
Acox1	-0.02	0.978037	0.86796
Cd44	-0.0233333	0.981583	0.872836
Ccl24	-0.0366667	0.981583	0.873647
Wipi1	0.0233333	0.981814	0.876512
Mapk8	-0.0233333	0.981814	0.878125
Ap1g1	-0.0166667	0.981814	0.878198
Il23a	-0.05	0.981814	0.878933
Ube2n	-0.0166667	0.982171	0.882963
Lrg1	-0.0633333	0.982171	0.88334
Stt3b	-0.0166667	0.982171	0.88403
Pstpip1	0.0466667	0.982171	0.885739
Oas2	0.03	0.982171	0.886773
Ctsz	-0.02	0.982171	0.88721
Fgr	0.0266667	0.982171	0.888917
Il17rb	0.02	0.982171	0.889784
Stat5b	0.0233333	0.982171	0.890688
Ccr9	0.0333333	0.985038	0.896322
Hc	-0.0233333	0.985038	0.898354
Gba	0.02	0.985038	0.898768
Acsl1	0.02	0.985038	0.899198
C1qbp	-0.0133333	0.985038	0.899912
Map2k4	-0.0133333	0.985038	0.900934
Tank	0.0166667	0.985171	0.90233
Ctla4	-0.04	0.985221	0.903651
Mdfic	0.0266667	0.986766	0.907545
Agt	-0.0166667	0.986766	0.909073
Cd38	-0.02	0.986766	0.909883
Tap1	-0.0166667	0.986766	0.913614
Oas1a	-0.0266667	0.986766	0.913644
Atp6v0d1	-0.01	0.986766	0.914062
Dnaja2	0.0133333	0.986766	0.914883
Cdh1	0.0233333	0.986766	0.91528
Tnfsf10	0.0233333	0.989483	0.91908
Alox12	0.03	0.989812	0.922818
Irf9	0.0133333	0.989812	0.924284
Plcg1	-0.01	0.989812	0.926254
Ifnl2/3	-0.0266667	0.989812	0.926423
Ifnar1	-0.01	0.989812	0.928977
App	-0.01	0.989812	0.92982
Ccr3	0.0166667	0.989812	0.930704
Ap1s2	-0.0166667	0.989812	0.931376
C3	0.0133333	0.989812	0.931391
Csf1	0.0133333	0.989812	0.932558
Il1f10	-0.04	0.989812	0.934451
Cd70	-0.03	0.989812	0.93911
Nfatc1	-0.0166667	0.989812	0.941079
Cxcr2	-0.0233333	0.989812	0.943851
Itgae	-0.0333333	0.989812	0.943987
Mapk13	-0.06	0.989812	0.944129
Adar	0.01	0.989812	0.947263
Sh2d1a	0.02	0.989812	0.948157
Chuk	0.00666667	0.989812	0.951546
Ccl25	0.01	0.989812	0.951606
Cxcr5	0.0166667	0.989812	0.952339
Plau	-0.0133333	0.989812	0.952689
Tyk2	-0.01	0.989812	0.953071
Akt3	0.01	0.989812	0.953684
Ikbkg	0.00666667	0.989812	0.954086
Ccl21a/b/c/d	-0.0166667	0.989812	0.954721
Hcst	0.0133333	0.989812	0.955868
Il25	0.0133333	0.989812	0.957984
Il1rl1	0.0133333	0.989812	0.95972
Fcgr2b	-0.00666667	0.989812	0.961144
Atg13	0.00666667	0.989812	0.963733
Il1f9	-0.02	0.989812	0.965535
Txnip	0.0133333	0.989812	0.966437
Oasl1	0.01	0.989812	0.96869
Map2k7	-0.00666667	0.989812	0.969723
Csf2rb	-0.01	0.989812	0.969822
Il12b	0.01	0.989812	0.970683
Pfkfb3	-0.01	0.989812	0.971005
Eomes	0.0166667	0.989812	0.971139
Il18bp	-0.00666667	0.989812	0.971461
Panx1	-0.00666667	0.989812	0.971885
Ltf	-0.0133333	0.991722	0.976021
Ace	-0.00666667	0.991722	0.976326
Bcl6	-0.0133333	0.995101	0.983295
Irak4	0.00333333	0.995101	0.983378
Nt5e	-0.00333333	0.995101	0.983515
Ifnb1	0.00666667	0.996476	0.987222
Ifnz	0.00333333	0.996476	0.9886
Cxcr6	-0.00333333	0.996476	0.989454
Ackr3	-0.00666667	0.996476	0.99003
Lcn2	0.00333333	0.999917	0.994743
Cxcl14	4.44089e-16	1	1
Kras	8.88178e-16	1	1
Mvp	0	1	1
Tlr5	-8.88178e-16	1	1

## Sheet: ID_Trap_Adjuvant vs Control
Probe Name	logFC	adj.P.Val	P.Value
Gzma	4.27	2.114e-07	2.7348e-10
Cxcl9	5.89	1.57116e-06	8.01107e-09
H2-DMb1	3.14667	1.57116e-06	9.93611e-09
Tap1	2.54667	1.57116e-06	5.38714e-09
Psmb9	2.37333	1.57116e-06	1.01628e-08
Il18bp	2.73	1.86648e-06	1.89281e-08
Psmb8	2.45	1.86648e-06	1.93167e-08
Itgal	2.23667	1.86648e-06	1.80232e-08
Gbp3	2.36	2.10409e-06	2.44978e-08
Stat1	2.77	3.88962e-06	5.03186e-08
Pik3cd	1.53	4.4522e-06	6.33559e-08
H2-DMa	2.5	1.09921e-05	1.73419e-07
Zbp1	2.25667	1.09921e-05	1.95971e-07
Cd44	1.68667	1.09921e-05	1.99082e-07
Samhd1	1.59333	1.22718e-05	2.38133e-07
Il2rg	2.19	1.27857e-05	2.64646e-07
Lgals3	1.95667	1.34236e-05	2.95215e-07
Ccr2	2.65333	1.4362e-05	3.34432e-07
H2-Ab1	2.95667	1.49363e-05	4.25066e-07
Irf7	2.42333	1.49363e-05	4.25094e-07
H2-D1	1.61333	1.49363e-05	3.87205e-07
H2-K1	1.32	1.49363e-05	3.7933e-07
Ifi44	2.17	1.97709e-05	5.88267e-07
Il2rb	2.24333	1.98258e-05	6.15549e-07
Fcgr4	1.49	2.12847e-05	6.8838e-07
Rac2	2.16333	2.46683e-05	8.93333e-07
Ccr5	1.67667	2.46683e-05	8.93547e-07
Aif1	1.63333	2.46683e-05	8.30172e-07
Cxcl10	1.84667	2.66186e-05	9.98629e-07
Itgb2	1.80667	2.73541e-05	1.09699e-06
Hk3	1.74667	2.73541e-05	1.0761e-06
Gbp2	2.35667	3.28516e-05	1.40246e-06
Sp100	1.22333	3.28516e-05	1.39553e-06
Ripk3	1.40333	3.34727e-05	1.47228e-06
Tap2	1.48667	4.14552e-05	1.92416e-06
Ube2l6	1.03667	4.14552e-05	1.93064e-06
Xaf1	1.92667	5.18882e-05	2.48365e-06
Cxcr3	1.48	5.36853e-05	2.63912e-06
H2-T23	1.49333	5.71104e-05	2.88138e-06
Ifi203	1.24667	5.9647e-05	3.14503e-06
Nod1	1.24333	5.9647e-05	3.16368e-06
Ccl5	2.87667	6.11432e-05	3.32214e-06
H2-Eb1	3.32333	6.45745e-05	3.59211e-06
Bst2	1.35	6.96925e-05	3.96697e-06
Cd274	1.96333	7.55624e-05	4.39885e-06
Oas1a	2.05	7.83779e-05	4.66414e-06
Ncf4	1.4	8.28603e-05	5.03808e-06
Pycard	1.60667	8.5072e-05	5.39266e-06
Tyrobp	1.37333	8.5072e-05	5.30061e-06
Cd84	0.87	9.79568e-05	6.33614e-06
Ifit2	1.55333	0.000106536	7.02888e-06
Cd3g	1.69333	0.00011085	7.53001e-06
Fcgr1	1.59667	0.00011085	7.70213e-06
Lck	1.54333	0.00011085	7.74371e-06
Ptprc	1.84667	0.000141276	1.0052e-05
Klrd1	1.29667	0.000159503	1.15552e-05
Isg15	1.43	0.000164642	1.21405e-05
Ctsw	1.27	0.000166539	1.24958e-05
Gbp5	2.72	0.000203086	1.55007e-05
Lcn2	3.69	0.000205008	1.59126e-05
Itgax	2.26333	0.000213493	1.68474e-05
Ctss	1.5	0.000248966	1.99688e-05
Dtx3l	0.956667	0.00027634	2.25219e-05
Slc11a1	1.33	0.000317353	2.6275e-05
Cxcl11	1.27667	0.000338067	2.84274e-05
C2	0.826667	0.00036332	3.14909e-05
Pdhb	-0.686667	0.00036332	3.13394e-05
Mx1	1.26333	0.00036825	3.23946e-05
Rb1cc1	-0.683333	0.000390374	3.48458e-05
Ifitm3	1.01333	0.000406622	3.68222e-05
Sirpa	0.816667	0.00042238	3.87956e-05
Tnfsf10	1.50667	0.000435535	4.05673e-05
Il1rap	-0.8	0.000457325	4.31885e-05
Klrk1	1.70333	0.000469608	4.59668e-05
Ccl24	1.48667	0.000469608	4.69615e-05
Fpr2	1.43333	0.000469608	4.73861e-05
Casp1	1.32667	0.000469608	4.6814e-05
Ccl2	1.26333	0.000469608	4.72057e-05
Vcam1	1.25	0.000506447	5.17585e-05
Lcp2	1.27	0.000528031	5.46474e-05
Cd68	1.15333	0.000546263	5.7241e-05
Ccrl2	0.986667	0.000630429	6.6876e-05
Hck	0.986667	0.000653383	7.01563e-05
Psmb10	1.20667	0.000771935	8.38843e-05
Fgr	1.14333	0.000803295	8.83313e-05
Tgfb1	0.706667	0.000826731	9.19778e-05
Diablo	-0.68	0.000857889	9.65542e-05
Bnip3	-0.886667	0.000859453	9.7842e-05
Nkg7	2.01333	0.000860648	9.90915e-05
Was	1.74	0.000945415	0.000110074
Entpd1	1.36667	0.000962635	0.000113324
Ncr1	1.83	0.00103234	0.000122866
Csf2rb	1.49	0.00121825	0.000146568
Csf2ra	1.33333	0.00126673	0.000154039
Mme	-0.87	0.00126812	0.000155849
Plau	1.24667	0.00133774	0.000167013
Ncf2	1.15333	0.00133774	0.000167867
Psap	0.616667	0.00139052	0.000176288
Cmklr1	0.966667	0.00139158	0.000178223
Irf9	0.77	0.00140636	0.000181936
Apbb1ip	1.31667	0.00145858	0.000190578
Klrc1	1.48667	0.00153652	0.000204737
Dhx58	1.07667	0.00153652	0.000203939
Map1lc3a	-0.623333	0.00154298	0.000207593
Nlrc5	1.26667	0.00159107	0.00021642
Ephx2	-0.62	0.00159107	0.00021818
Cxcr6	1.34667	0.00164198	0.000227286
Irf1	0.983333	0.00166026	0.000231963
Mlkl	0.873333	0.0016879	0.000238009
Zap70	1.50667	0.00186033	0.00026473
Ltb	1.21333	0.00195099	0.000280155
Adar	0.783333	0.00199237	0.000288675
Prkcd	0.786667	0.00203957	0.000298152
Il10ra	0.903333	0.00205674	0.000303322
Adgre5	0.726667	0.00207029	0.000308
Stat2	0.746667	0.00207898	0.000311982
P2rx7	1.04	0.0021068	0.000318882
Cxcl16	0.74	0.00231826	0.000353886
Oasl1	1.28	0.00238774	0.000367582
Cd3e	1.33	0.00251749	0.000390814
Prf1	1.41333	0.0025967	0.000406468
Txk	1.92333	0.00261004	0.000421363
Itgb7	1.55667	0.00261004	0.000414189
Tbxas1	1.14	0.00261004	0.000422063
Ccl19	0.903333	0.00261004	0.000420996
Tcirg1	0.756667	0.00264035	0.000430381
Cx3cr1	0.79	0.0027706	0.000455196
Rhog	0.6	0.00292975	0.000488924
Strap	-0.496667	0.00292975	0.000487845
Ddit3	0.933333	0.00294625	0.000495489
Spi1	1.1	0.00304703	0.000516379
Oas2	1.01	0.00307496	0.000525091
Acsl1	-0.753333	0.00316415	0.000544413
Plcg2	1.12333	0.00320194	0.000555058
Il2ra	1.13333	0.003263	0.000569864
Ifi27	0.89	0.0033139	0.000583041
Socs3	1.05333	0.0037062	0.000656855
Akt3	0.793333	0.00396879	0.000708529
Sod1	-0.443333	0.00397928	0.000715549
Sell	0.936667	0.00404955	0.000733424
Ulk2	-0.516667	0.00419406	0.000765023
Pdcd1lg2	1.28333	0.00432663	0.000800399
Casp4	0.816667	0.00432663	0.000797203
Ackr1	0.746667	0.00438678	0.000817201
Il11ra1/2	-0.593333	0.00447249	0.000838953
Syk	0.956667	0.00448512	0.000852926
Lcp1	0.61	0.00448512	0.000851823
Ccl1	1.45333	0.00453379	0.000868049
Jaml	1.27	0.00476156	0.000917816
Trim21	0.916667	0.00485941	0.000942965
Gzmb	1.61333	0.00507616	0.000991591
Pak1	1.23667	0.005215	0.00102546
Rasgrp1	1.29667	0.00556111	0.00110593
Marcks	0.846667	0.00556111	0.00110791
Ptk2b	0.583333	0.00563489	0.00112989
H2-M3	1.06	0.00595621	0.00120203
Sod2	-0.406667	0.00604348	0.00122746
Tlr8	0.763333	0.00630007	0.00128772
Hlx	0.473333	0.00636081	0.00130837
Cd38	0.746667	0.00638615	0.00132184
Npc2	0.45	0.00651761	0.00135748
Tifa	1.15333	0.00660907	0.00138508
Chuk	-0.46	0.00663104	0.00139826
Nt5e	-0.67	0.00704773	0.00149525
Fyn	0.586667	0.00745247	0.00159076
Hsd11b1	-0.456667	0.00750788	0.0016123
Ctsz	0.573333	0.00798417	0.00172491
Atg3	-0.57	0.00800477	0.00173972
Arrb2	0.623333	0.00822029	0.00179719
Alox5ap	1.11667	0.008385	0.00184405
Plscr1	0.616667	0.00855444	0.00189238
Ifit3	1.20667	0.00880627	0.00195948
Cd4	0.926667	0.00929606	0.00208903
Aim2	0.743333	0.00929606	0.00209252
Msra	-0.41	0.00961542	0.00217684
Mvp	0.556667	0.00989714	0.00225342
Ngly1	-0.406667	0.0102715	0.00235194
Ap1s2	0.75	0.0103799	0.0023902
Ets1	0.413333	0.011188	0.00259075
Hmox1	0.593333	0.0115821	0.00269699
Cd3d	1.26333	0.0126524	0.00296259
Il16	0.44	0.0129578	0.00305088
Mcoln1	-0.526667	0.0134356	0.00318073
Lamp2	-0.376667	0.013532	0.00322107
Cd59a	-0.5	0.0141141	0.00337788
Vsir	0.863333	0.0143033	0.00344168
Ido1	1.65	0.0148163	0.00358428
Itpr3	0.616667	0.0150332	0.00365621
Apex1	-0.386667	0.0154128	0.00376847
Rps6ka1	0.46	0.015749	0.00387105
Uba52	-0.37	0.016106	0.00397963
Notch1	0.446667	0.0161135	0.00400232
Itk	1.54333	0.016756	0.00420527
Ccl9	-0.496667	0.016756	0.00419795
C1qbp	-0.366667	0.0194873	0.00491595
Nfatc2	0.983333	0.0197535	0.00500866
Cystm1	-0.64	0.0201731	0.00514115
Bcl2	0.886667	0.0222853	0.00570827
Tlr1	0.756667	0.0223122	0.00574402
Lancl1	-0.326667	0.0226671	0.00586472
Tlr4	0.67	0.0227969	0.00592777
Rnf31	0.54	0.0239896	0.00626895
Ptpn6	0.366667	0.0240199	0.00630795
Dnaja2	-0.413333	0.0240912	0.00635782
Acsl3	-0.58	0.0253407	0.00672037
Cd86	0.93	0.0261899	0.00697944
Pecam1	0.56	0.0266685	0.00714149
Ccl7	0.67	0.0268531	0.00722568
Sugt1	-0.42	0.0280403	0.00758139
Il9	-0.816667	0.0280618	0.00762353
Sting1	0.873333	0.0296982	0.0081065
Il12b	-0.86	0.030452	0.00835164
Atp6v1b2	0.373333	0.0306716	0.00845156
Ccl22	0.85	0.0316078	0.00875041
Tln1	0.473333	0.0318079	0.00884697
Il3	1.27	0.0332032	0.00927801
Tbk1	0.46	0.0332386	0.00933089
Tlr9	0.91	0.0335219	0.00945378
Pik3c3	-0.35	0.0335744	0.00951201
Ccnc	-0.37	0.0346549	0.00989017
Egln1	-0.376667	0.0346549	0.00990781
Tpsb2	-0.776667	0.0348173	0.00999928
Cbfb	0.35	0.0357805	0.0103222
Parp9	0.453333	0.0364358	0.0105584
Panx1	0.57	0.0372637	0.0108659
Crp	-0.45	0.0372637	0.0108947
Mapk8	-0.453333	0.039214	0.0115156
Cd80	0.89	0.0400728	0.0118715
Traf3	0.346667	0.0400728	0.0118509
Irak4	0.473333	0.0402987	0.0119905
Tnfrsf18	1.34333	0.0420258	0.0125588
Rnasel	0.396667	0.0428309	0.0128548
Serpina1a	-0.486667	0.0445213	0.0134198
Ms4a4a	0.663333	0.0450942	0.0136508
Il10rb	0.36	0.046166	0.014035
Rnf135	0.386667	0.0463897	0.014163
Mapk1	-0.316667	0.0467161	0.0143231
Ahr	0.603333	0.0467853	0.0145864
Nae1	-0.46	0.0467853	0.0144633
Cxcl13	-0.73	0.0467853	0.0145596
Il4	-0.833333	0.0467853	0.0145466
Trim25	0.406667	0.0478251	0.0149724
Evl	0.806667	0.0532071	0.0167705
Il12rb2	0.54	0.0532071	0.016795
Plg	-0.3	0.0533184	0.0168991
Lef1	1.25667	0.0533753	0.0169889
Stat3	0.4	0.0533753	0.0170552
Rbpj	0.39	0.0536322	0.017302
Sem1	-0.266667	0.0536322	0.0173396
Cyp2e1	-0.486667	0.0536322	0.0173455
Agt	-0.4	0.0544915	0.0176939
Jak3	0.63	0.0546342	0.0178109
Xcl1	0.976667	0.0569091	0.0186261
Cbl	0.443333	0.0574266	0.0188698
Ccl17	0.746667	0.0586375	0.0193435
Cd79a	-1.06667	0.0620116	0.0205368
Batf	2.68	0.0655579	0.0218487
Map3k1	0.433333	0.0655579	0.0218809
Ifitm1	0.37	0.0682303	0.0228611
Lat2	0.846667	0.0682974	0.0230603
Map3k7	-0.47	0.0682974	0.0230478
Acox1	-0.31	0.0700077	0.0237284
Ifit1	0.666667	0.0701457	0.0238659
Hdc	1.35	0.0712506	0.024334
Nfkb2	0.38	0.0713113	0.024447
Il11	1.00667	0.0714228	0.0245776
Gba	0.4	0.0729263	0.0251893
Jak2	0.283333	0.0744621	0.0258161
Ifna1/5/6/12/13/14/15/16/b	-0.53	0.0748762	0.0260565
Nox1	-1.06667	0.0758229	0.0264841
Hsp90b1	-0.376667	0.0765633	0.0268417
Cgas	0.783333	0.0775554	0.0273292
Lax1	0.473333	0.0775554	0.0273902
Trim26	0.4	0.0779708	0.0276378
Map2k4	-0.266667	0.0781201	0.0277917
Lat	0.976667	0.079428	0.0283598
Xcr1	0.64	0.0804179	0.0288173
Ccl6	0.423333	0.0819393	0.0294685
Cd40	0.52	0.0831881	0.0300252
Nfkb1	0.343333	0.0833297	0.0301841
Bdkrb1	-0.61	0.0835313	0.0303652
Thbs1	0.786667	0.084532	0.0308383
Icosl	0.496667	0.0877001	0.0321075
Il6st	0.333333	0.0888235	0.0326337
Atg12	-0.256667	0.0891029	0.0328517
Stt3b	-0.273333	0.0893929	0.0330742
Oas3	1.34	0.0913234	0.0340005
Calm1	0.27	0.0913234	0.0340248
Tnfrsf1a	0.356667	0.0913748	0.0341621
Pik3cg	0.773333	0.097912	0.0368595
Alox5	-0.433333	0.097912	0.0368539
Adgrg3	0.396667	0.100552	0.0379834
Alox15	-0.79	0.101098	0.0383203
Pstpip1	0.746667	0.10232	0.0390486
Hpgd	-0.27	0.10232	0.0389434
Tpsab1	-0.953333	0.103479	0.0396247
Ccr6	-0.513333	0.10685	0.0410536
Icos	0.653333	0.108259	0.0418753
Map3k8	0.436667	0.108259	0.0417701
H2-DMb2	0.4	0.108966	0.0422894
Atf4	-0.243333	0.113123	0.0440492
Cpa3	-0.566667	0.113809	0.0444633
Tnfsf13b	0.476667	0.116165	0.0456846
Ifna4	-0.596667	0.116165	0.0456327
Relb	0.74	0.117805	0.046482
Igfbp7	0.22	0.117898	0.0466713
Ncf1	0.67	0.118047	0.0468829
Pik3r5	0.753333	0.11833	0.04744
Tlr2	0.516667	0.11833	0.0474544
Rsad2	0.316667	0.11833	0.0473948
Ifih1	0.333333	0.119314	0.0480033
Il1f8	-1.18667	0.120049	0.0484543
Ccl8	1.08667	0.121335	0.0491702
Tlr3	0.32	0.121335	0.0492874
Eif2ak2	0.336667	0.122042	0.0499608
Ifi35	0.28	0.122042	0.0497857
Atg10	-0.436667	0.122042	0.0500484
Pik3r6	0.543333	0.122937	0.0505745
Il13ra1	-0.293333	0.12378	0.0510813
Ccl12	0.69	0.12573	0.0525573
Litaf	0.303333	0.12573	0.0523878
Cap1	0.253333	0.12573	0.0521676
Tank	-0.29	0.12573	0.0522409
Gzmd	-0.516667	0.12573	0.0526991
Tnfrsf10b	0.61	0.126801	0.053312
Tyk2	0.356667	0.132188	0.055748
Il17c	-0.843333	0.140141	0.0592836
Rab31	0.333333	0.141606	0.0600864
Tab2	0.32	0.142164	0.0608561
Atp6v0d1	-0.19	0.142164	0.0606608
Fcgrt	-0.243333	0.142164	0.0608747
Cxcl17	-0.72	0.14328	0.0615381
Ctsg	-0.52	0.145882	0.0628443
Itm2c	0.37	0.146901	0.0636367
Ndufs8	-0.22	0.146901	0.0636634
Peli2	-0.256667	0.147766	0.0642294
Kir3dl1/2	-0.4	0.149559	0.0652024
Ifng	0.916667	0.155275	0.0682085
Ccr3	0.38	0.155275	0.068297
Lyz2	0.37	0.155275	0.0679595
Il31	1.02333	0.158151	0.0697667
Csf1	0.31	0.158478	0.0701157
Ap1g1	-0.213333	0.159427	0.0707417
Cklf	0.306667	0.159912	0.0711641
Cd163	-0.39	0.160426	0.0716
Il17ra	0.256667	0.161974	0.0727102
Cul1	-0.273333	0.161974	0.0726794
Il13ra2	0.696667	0.16251	0.0735813
Mapkapk2	0.216667	0.16251	0.0732279
Tlr5	-0.413333	0.16251	0.0735066
Nfatc1	0.436667	0.162969	0.0740002
Myc	0.71	0.165174	0.0754286
Pik3ap1	0.23	0.165174	0.0752532
Lyn	0.263333	0.167976	0.0769256
Ddost	0.303333	0.172665	0.0792963
Il18rap	-0.483333	0.172848	0.0796042
Cd8b1	-0.306667	0.177729	0.0820816
Cd28	0.736667	0.180901	0.0837809
Irf3	-0.21	0.182751	0.084874
Lamp1	-0.19	0.185509	0.0863947
Lag3	0.42	0.191093	0.0892429
Il3ra	0.61	0.192301	0.0900558
Tnfsf4	-0.413333	0.196167	0.0921197
Pfkfb3	0.493333	0.200477	0.0946625
Pik3ca	-0.233333	0.200477	0.0944119
Ctsl	-0.24	0.203714	0.0964543
Atf6	-0.213333	0.20609	0.0978461
H2-Q1	-0.32	0.206988	0.0985402
Cxcl15	0.573333	0.210492	0.101234
Dysf	0.476667	0.210492	0.101297
Prkcq	0.42	0.210492	0.100848
Ctsa	0.176667	0.210492	0.100736
Ltc4s	-0.566667	0.213543	0.103042
Ccr1l1	-0.396667	0.215927	0.104472
Ackr2	0.606667	0.216514	0.105036
Itgam	0.406667	0.218874	0.106464
Cd19	-0.486667	0.221384	0.107971
Mgam	-0.176667	0.222371	0.10874
Il12rb1	0.686667	0.229233	0.112393
Pxn	0.273333	0.233613	0.114842
Rps6kb1	-0.193333	0.235534	0.116091
Il20	-0.346667	0.23851	0.117866
Ptpn4	-0.26	0.242449	0.120127
Txn1	0.196667	0.243635	0.12103
Anpep	0.226667	0.244475	0.121763
Cxcl5	-0.303333	0.246244	0.122963
Bpi	-0.536667	0.248489	0.124405
Cxcl14	0.55	0.250652	0.125872
Ccl26	-0.926667	0.250652	0.126137
Ppia	-0.183333	0.251245	0.12676
Akt2	-0.19	0.251382	0.127154
Mapk9	0.196667	0.253847	0.128729
Spib	0.586667	0.253859	0.129064
Ntng2	0.296667	0.256249	0.130611
Il1f5	0.53	0.256635	0.131139
Ms4a2	-0.336667	0.257348	0.131837
Foxp3	-0.59	0.258383	0.132701
Bcl2l1	0.2	0.260956	0.134698
Ccl4	-0.303333	0.260956	0.134668
Cd27	0.686667	0.262364	0.135932
Lilra5	-0.36	0.262364	0.136104
Prcp	-0.16	0.266413	0.138549
Hcst	0.376667	0.266443	0.138909
Tgfb3	0.43	0.266749	0.139425
Il1rl2	0.37	0.266749	0.139758
Tbx21	0.416667	0.269934	0.142757
Myd88	0.316667	0.269934	0.14262
Cflar	-0.183333	0.269934	0.142599
Tram1	-0.24	0.269934	0.142824
Rbck1	0.226667	0.270709	0.143584
Il9r	-0.666667	0.271288	0.144243
Fcrlb	-0.786667	0.272038	0.144993
Il1rapl2	-0.383333	0.274496	0.146658
C3	0.236667	0.274588	0.147063
Junb	0.403333	0.277184	0.148812
Il17rd	0.583333	0.28055	0.151344
Eif3f	-0.146667	0.28055	0.151113
Marco	0.736667	0.289535	0.158568
Gata3	0.353333	0.289535	0.158662
Neu1	-0.2	0.289535	0.158336
Neo1	-0.23	0.289535	0.157114
Il17f	-0.326667	0.289535	0.158813
Sort1	-0.373333	0.289535	0.156937
H2-Ob	-0.49	0.289535	0.157484
Trat1	0.69	0.293476	0.161927
Ptger4	0.543333	0.293476	0.161662
App	0.166667	0.293476	0.162114
Plek	0.51	0.295006	0.163528
Ceacam3	-0.396667	0.295006	0.163723
Sele	0.413333	0.297445	0.165461
Fbxo6	-0.186667	0.299905	0.167217
Mif	0.196667	0.302957	0.169341
Ikbkg	-0.166667	0.302957	0.169703
Rela	0.293333	0.303169	0.170214
Prdm1	0.626667	0.306	0.172199
Atg4a	-0.24	0.306321	0.172776
Ccr8	-0.54	0.312168	0.176478
Ccr7	-0.47	0.313558	0.177669
Il20rb	-0.496667	0.313775	0.178198
Pirb	0.59	0.31383	0.178636
Blk	-0.366667	0.318254	0.181565
Lrg1	0.6	0.319862	0.18331
Nlrp3	0.42	0.319862	0.183272
Hmgb1	-0.15	0.320643	0.184173
Ltf	0.613333	0.322548	0.185684
Card11	0.276667	0.32429	0.187107
Gla	0.176667	0.325297	0.188109
Ackr3	0.73	0.325562	0.189946
Ulk1	-0.163333	0.325562	0.189745
Il25	-0.346667	0.325562	0.189463
Il23r	-0.433333	0.325562	0.188757
Tollip	-0.15	0.332455	0.194828
Cdh1	-0.296667	0.332455	0.194555
Cxcl1	0.693333	0.33365	0.196261
Socs1	0.686667	0.33365	0.196392
Crk	-0.3	0.333715	0.196862
Nras	0.156667	0.334792	0.19793
Ikbke	0.343333	0.335469	0.198764
Tcn2	-0.146667	0.336296	0.199689
Ccl27a/b	-0.403333	0.33882	0.201627
Alox12	0.41	0.338839	0.203391
Stat5a	0.316667	0.338839	0.203187
Xbp1	-0.193333	0.338839	0.202608
Ltbr	-0.216667	0.338839	0.203088
Rps6ka3	0.186667	0.339164	0.204025
Derl1	-0.16	0.343522	0.207091
Raf1	-0.166667	0.346509	0.20934
Tnfrsf9	-0.316667	0.349258	0.211452
Smad3	0.236667	0.35081	0.2133
Creb1	-0.13	0.35081	0.213092
Itln1	-0.34	0.351428	0.21413
Il27	0.433333	0.352923	0.215497
Ddx58	0.183333	0.353738	0.216779
Ly96	0.133333	0.353738	0.216911
Hspb1	-0.293333	0.377627	0.232048
Ifnz	-0.286667	0.38158	0.235464
Tnfsf9	-0.4	0.38158	0.23513
Fos	-0.246667	0.384452	0.237734
Fcgr2b	0.166667	0.386199	0.239314
Cd70	-0.473333	0.392777	0.243898
Becn1	-0.123333	0.393336	0.244754
Tnfrsf25	0.366667	0.398985	0.248785
Il1f9	-0.55	0.400479	0.250234
Vamp3	-0.16	0.402254	0.251864
Tnfrsf4	0.383333	0.405162	0.256736
Ms4a7	0.37	0.405162	0.255663
Cxcr5	0.326667	0.405162	0.256535
Thop1	0.136667	0.405162	0.254659
C5ar1	-0.363333	0.405162	0.25683
Il24	-0.75	0.405162	0.254864
Irf4	0.443333	0.408616	0.2602
Rab5c	0.116667	0.408616	0.260605
Gzmn	-0.393333	0.408616	0.260112
Il1a	0.18	0.409972	0.262531
Vrk3	-0.28	0.409972	0.262493
Smad4	-0.143333	0.410825	0.263608
Mcl1	0.163333	0.411217	0.264392
Lrrk2	0.183333	0.416859	0.269117
Mapk14	0.11	0.416859	0.269464
Il2	-0.356667	0.416859	0.269637
Alpk1	0.276667	0.421772	0.273361
Map3k5	-0.146667	0.422465	0.274356
Pdcd1	0.413333	0.422852	0.275155
Pnoc	0.826667	0.431568	0.281385
Lta4h	-0.116667	0.438695	0.287734
Cd81	-0.13	0.438695	0.287502
Ms4a1	-0.54	0.438695	0.287416
Csf3	-0.39	0.439327	0.288717
Parp1	0.19	0.450825	0.296954
Fas	-0.146667	0.450825	0.298023
Trim6	-0.276667	0.450825	0.297713
Psen1	0.14	0.450943	0.299508
Irak1	-0.11	0.450943	0.299694
Hamp	-0.233333	0.450943	0.299851
Nod2	0.426667	0.4572	0.304603
Vegfa	-0.163333	0.457632	0.305482
Gk	-0.143333	0.461455	0.308631
Ccl3	0.416667	0.463227	0.311024
Nampt	0.243333	0.463227	0.313412
Trim56	0.1	0.463227	0.313086
Ripk1	-0.126667	0.463227	0.312385
Tmprss2	-0.226667	0.463227	0.312748
Elane	-0.313333	0.463227	0.312078
Ripk2	0.18	0.466043	0.316672
Selenos	-0.113333	0.466043	0.316448
Furin	-0.116667	0.466043	0.317126
Cxcl12	-0.13	0.466244	0.317866
Tnfsf18	-0.566667	0.467537	0.319353
Limk2	0.22	0.471659	0.322778
Slc2a3	-0.25	0.477813	0.327608
F5	-0.13	0.481188	0.330544
Cxcr1	-0.203333	0.484251	0.333275
Lilra6	-0.22	0.486823	0.335675
Mapk13	-0.836667	0.491229	0.339349
Il1b	0.253333	0.494802	0.342457
Gzmf	0.313333	0.497096	0.344687
Il21	-0.263333	0.497264	0.345448
Plscr2	0.133333	0.498997	0.347297
Nlrc4	0.296667	0.499855	0.349187
Hsp90aa1	-0.21	0.499855	0.348779
Il22ra2	-0.276667	0.502943	0.351995
Osm	-0.38	0.505669	0.354557
Cebpb	-0.15	0.50906	0.357593
Cd276	0.176667	0.528988	0.372276
Il17a	-0.156667	0.530246	0.373847
Txnip	-0.286667	0.530865	0.374971
Il5ra	-0.25	0.535321	0.378811
Ccr10	-0.373333	0.541734	0.38405
Klra1	0.33	0.545257	0.387252
Mavs	-0.12	0.548263	0.390097
Il34	0.233333	0.55021	0.392683
Ccl25	-0.143333	0.55021	0.392905
Il18	0.193333	0.554451	0.396651
Tlr7	0.266667	0.558659	0.400384
Cxcl3	-0.28	0.558944	0.401312
Mafb	0.293333	0.564631	0.406125
Gzmk	0.426667	0.56995	0.411891
Il18r1	0.153333	0.56995	0.412901
Kras	0.146667	0.56995	0.412699
Nfe2l2	0.113333	0.56995	0.412859
Ace	0.186667	0.570142	0.413777
Vwf	0.116667	0.573191	0.416732
Map3k3	0.156667	0.573489	0.41769
Rel	0.18	0.595931	0.435424
Bax	0.126667	0.595931	0.437119
Crcp	-0.133333	0.595931	0.436388
Il7r	-0.22	0.595931	0.435693
Stat6	0.0933333	0.598031	0.439433
Prkcsh	-0.106667	0.602003	0.445466
Trim33	-0.143333	0.602003	0.445282
Tcl1	-0.366667	0.602003	0.444963
Bcl6	-0.493333	0.602003	0.445089
Scarb2	-0.11	0.607804	0.450545
Plekha1	0.123333	0.608565	0.451897
Cd209e	0.176667	0.6145	0.457894
Ep300	-0.0933333	0.6145	0.457866
Il17d	-0.26	0.616569	0.460234
Gzmc	0.36	0.618768	0.464065
Cd36	0.153333	0.618768	0.464276
Il31ra	-0.366667	0.618768	0.463475
Pik3cb	-0.0933333	0.619917	0.467125
Ldhb	-0.11	0.619917	0.466078
Lif	-0.24	0.619917	0.467545
Cxcr4	0.14	0.620445	0.468745
Cd40lg	0.293333	0.624534	0.472777
Jun	0.273333	0.624534	0.47345
Tpp1	-0.136667	0.629716	0.478193
Il33	0.13	0.631702	0.480519
Il5	0.513333	0.632431	0.481891
Stat5b	-0.12	0.635143	0.484779
Atf2	-0.12	0.640649	0.489811
Ddx5	-0.08	0.643288	0.493256
Ccl21a/b/c/d	-0.203333	0.643288	0.493493
Alpl	-0.193333	0.644681	0.495395
Glb1	0.1	0.645435	0.497645
Hsp90ab1	-0.0866667	0.645435	0.496854
Ccl11	-0.16	0.645804	0.498764
Mefv	0.136667	0.650993	0.504174
Jak1	0.1	0.650993	0.504456
Maf	0.13	0.657877	0.511493
Il17re	-0.15	0.657877	0.5111
Sp1	-0.11	0.66017	0.51413
Ikbkb	-0.0933333	0.664334	0.518232
Casp8	0.0966667	0.672579	0.525534
Defb14	-0.223333	0.674768	0.528118
Mknk1	0.116667	0.675398	0.529484
Fasl	0.186667	0.678573	0.532851
Klrb1	0.226667	0.689726	0.542501
Adora2a	-0.123333	0.697173	0.549261
Wipi1	0.09	0.699721	0.552173
Nfatc3	-0.09	0.714726	0.565863
Il15ra	-0.103333	0.714726	0.565193
Ifnl2/3	-0.166667	0.714864	0.566897
Prkca	0.0833333	0.736575	0.585067
Bdkrb2	-0.163333	0.738631	0.587656
Ager	-0.186667	0.745023	0.593705
Fcer1a	-0.116667	0.748041	0.597091
Ebi3	-0.246667	0.748041	0.598045
Tmem140	0.12	0.748142	0.599401
Mrc1	0.0866667	0.748142	0.600919
Map2k3	-0.08	0.748142	0.60103
Cd79b	-0.203333	0.749355	0.602974
Bcl3	0.173333	0.751543	0.606679
Trim5	-0.303333	0.751543	0.605875
H2-Pa	0.23	0.756948	0.612021
Rack1	-0.06	0.758021	0.613895
Il22	-0.413333	0.758021	0.61485
Il6ra	-0.0933333	0.758977	0.616607
Plaur	0.0966667	0.765744	0.623095
Ccr4	-0.13	0.7761	0.632526
Gzmg	0.243333	0.779194	0.638073
Gns	-0.05	0.779194	0.637762
Il1f6	-0.193333	0.779194	0.63719
Runx3	0.123333	0.779267	0.63914
Crebbp	-0.06	0.78085	0.641449
Plat	-0.4	0.783037	0.644258
Tnfrsf17	0.26	0.783328	0.645511
Eomes	0.21	0.786362	0.650139
Timp2	-0.07	0.786362	0.650319
Il1rl1	-0.12	0.786362	0.651063
Il7	0.133333	0.794513	0.659502
Eif2ak3	0.0666667	0.794513	0.659868
Tcf7	0.06	0.798077	0.664503
Nfatc4	-0.0966667	0.798077	0.664892
Cx3cl1	0.193333	0.80067	0.668088
Il1r2	-0.15	0.802753	0.670864
Il19	0.246667	0.805439	0.678319
Cd6	0.123333	0.805439	0.677333
Map2k7	0.0733333	0.805439	0.677598
Mdfic	-0.0966667	0.805439	0.67499
Ccr9	-0.106667	0.805439	0.677858
Rab7	-0.0433333	0.810871	0.683943
Ptgs2	0.166667	0.811743	0.685729
Atp6ap2	-0.06	0.81216	0.687131
Cd69	-0.146667	0.815743	0.691218
Pik3r4	0.0566667	0.819421	0.695394
Ccl28	0.193333	0.822965	0.699467
Csf3r	-0.08	0.825043	0.702868
Il12a	-0.12	0.825043	0.703368
Ifne	-0.166667	0.82619	0.705414
Il4ra	0.06	0.826931	0.707117
Ssr1	-0.05	0.831796	0.712353
Acsl4	-0.0333333	0.836748	0.717677
Ccr1	0.07	0.840071	0.721613
Fpr1	0.0866667	0.842549	0.724832
Il1f10	0.17	0.843024	0.727422
Atm	-0.06	0.843024	0.726943
Cd8a	-0.11	0.843676	0.729076
Gzme	-0.116667	0.843976	0.730427
Il17b	0.18	0.845327	0.732689
Traf2	-0.0433333	0.845681	0.734091
Defa1	-0.136667	0.848647	0.737763
Cd96	0.173333	0.851545	0.742667
Foxo1	0.0366667	0.851545	0.742797
Ptger2	-0.1	0.851545	0.743587
Ern1	-0.0366667	0.852155	0.745222
Il27ra	0.0833333	0.855139	0.752257
Ifitm2	-0.0366667	0.855139	0.751315
Cd14	-0.06	0.855139	0.750986
Apol6	-0.0933333	0.855139	0.750296
Cd247	0.0466667	0.85948	0.757188
H2-Q2	0.0933333	0.860628	0.759312
Nfat5	-0.0466667	0.861571	0.761258
Stat4	0.11	0.865702	0.767465
Smad5	-0.0466667	0.865702	0.768268
Il15	-0.0566667	0.865702	0.768242
H2-Q10	-0.04	0.870587	0.774265
Il20ra	-0.196667	0.870587	0.774857
Ifnar2	-0.03	0.870735	0.776114
Cblb	0.0466667	0.872608	0.778912
Peli1	0.04	0.873309	0.780715
Casp3	-0.0366667	0.873309	0.781798
Ifnar1	-0.03	0.880625	0.789487
Ube2n	-0.03	0.881335	0.791263
Cxcl2	-0.11	0.881853	0.792869
Il22ra1	0.08	0.885227	0.797048
Tab1	0.04	0.886189	0.79906
Tigit	0.14	0.886646	0.801567
Cd2	0.0633333	0.886646	0.804061
Akt1	-0.03	0.886646	0.803994
Kdm6b	-0.0533333	0.886646	0.802542
Plcg1	0.0266667	0.886736	0.805289
Gucy1a1	0.0333333	0.888842	0.810736
Atg7	-0.03	0.888842	0.808834
Gstm4	-0.04	0.888842	0.81128
Sh2d1a	-0.0733333	0.888842	0.811802
Ifnk	0.0866667	0.888975	0.813073
Ticam1	0.0366667	0.890802	0.815897
Il1rn	-0.0533333	0.892075	0.818216
Os9	0.0266667	0.896595	0.823522
Rnf114	-0.0233333	0.901264	0.828976
Gca	0.0566667	0.90477	0.83548
Gsk3b	0.0366667	0.90477	0.83814
Il21r	0.0366667	0.90477	0.838457
Il17rb	0.03	0.90477	0.83543
Ifngr2	0.0266667	0.90477	0.838352
Gadd45b	-0.07	0.90477	0.839224
Ifnlr1	0.126667	0.909685	0.847314
Il17rc	-0.03	0.909685	0.846232
Il1rapl1	-0.0866667	0.909685	0.845031
Gzmm	0.0733333	0.914001	0.852516
Csf2	-0.06	0.914459	0.854126
Irak3	0.0566667	0.917212	0.858628
Ifngr1	0.0266667	0.917212	0.860257
Pik3r3	-0.0366667	0.917212	0.859451
Tnf	0.0433333	0.922967	0.866849
Tirap	0.04	0.92802	0.873996
Atg13	-0.0233333	0.92802	0.873628
Il10	0.0666667	0.930153	0.878017
Il6	-0.0866667	0.930153	0.878411
Ctla4	-0.05	0.930299	0.879753
Ifnb1	0.0566667	0.938014	0.891768
Mtor	0.02	0.938014	0.891884
Cdk4	0.0166667	0.938014	0.891902
Traf6	-0.02	0.938014	0.888795
Map2k2	-0.0233333	0.938695	0.894978
Il23a	-0.0433333	0.938695	0.89496
Acvr1	0.0166667	0.940428	0.897847
Il13	-0.0533333	0.942178	0.900737
Nos2	0.0333333	0.945787	0.906037
Sigirr	0.02	0.945787	0.906634
Havcr2	0.0433333	0.948169	0.910895
Lamp3	0.04	0.948169	0.91137
Cd244a	-0.0333333	0.957503	0.921582
Gab2	0.02	0.959351	0.925734
Csf1r	-0.0233333	0.959351	0.925842
Itgae	-0.0433333	0.959504	0.927231
Gpx7	0.02	0.964965	0.935005
Ywhaq	0.01	0.964965	0.93461
Ap1m1	-0.01	0.966462	0.939787
Rasgrp4	-0.0166667	0.966462	0.940206
Mmp9	-0.0333333	0.966462	0.940118
Il1r1	0.0166667	0.967058	0.942037
Kpnb1	-0.01	0.967684	0.946402
Gucy1b1	-0.01	0.967684	0.943987
Plin4	-0.0133333	0.967684	0.946227
Tgfb2	0.0266667	0.969424	0.949407
Nlrp1a	0.0233333	0.969424	0.952361
Ccl20	0.02	0.969424	0.953121
Tlr6	0.01	0.969424	0.951813
Dnajc10	-0.00666667	0.973704	0.958588
Cfd	0.02	0.973892	0.960034
Bcr	-0.00666667	0.976561	0.964544
C3ar1	-0.00666667	0.976561	0.965191
Hc	-0.00666667	0.980737	0.970875
Ackr4	-0.0133333	0.980737	0.971856
Cxcr2	-0.01	0.983552	0.975918
Tgfbr2	0.00333333	0.985989	0.979612
Ifna2	0.01	0.98746	0.98235
Cd22	0.00333333	0.988112	0.986639
Ddah2	0.00333333	0.988112	0.986834
Nfkbia	-0.00333333	0.988112	0.985955
Rgma	-0.00333333	0.994249	0.994249

## Sheet: IV_Trap vs ID_Trap
Probe Name	logFC	adj.P.Val	P.Value
Klrd1	1.08667	0.0426486	5.51729e-05
H2-DMb1	1.14667	0.0525104	0.000135861
Pik3cd	0.583333	0.0916802	0.000410396
Gzma	0.936667	0.0916802	0.000474413
Il9	1.19	0.0973829	0.000631201
Cd247	0.68	0.0973829	0.000822558
Fcgr1	0.886667	0.0973829	0.00101558
Gbp2	1.08	0.0973829	0.0010959
Cklf	0.673333	0.0973829	0.00116711
Il15	0.816667	0.0973829	0.0012598
Psmb9	0.63	0.0993052	0.00154055
Irf1	0.763333	0.0993052	0.00154161
Cd6	1.20333	0.100978	0.00169821
Cxcl9	1.47	0.104703	0.0020014
Pxn	0.646667	0.104703	0.00203175
H2-Ob	1.29333	0.106607	0.0022066
Il1f5	1.23	0.134025	0.00318033
Il20	0.766667	0.134025	0.0033622
Sell	0.736667	0.134025	0.00379922
Casp1	0.733333	0.134025	0.00407155
Il17re	0.803333	0.134025	0.00414754
Zbp1	0.69	0.134025	0.00423232
Il16	0.416667	0.134025	0.00430465
Ccl11	0.823333	0.134025	0.00442185
Fas	0.48	0.134025	0.0045924
Cd36	0.723333	0.134025	0.00459621
Plscr1	0.533333	0.134025	0.00482438
Cd40	0.736667	0.134025	0.00485472
Cebpb	-0.546667	0.13617	0.00523861
H2-Ab1	0.943333	0.13617	0.00528473
Cxcl10	0.636667	0.139927	0.00563195
Havcr2	1.30333	0.139927	0.00579257
Stat3	0.473333	0.153661	0.00689228
Aif1	0.533333	0.153661	0.00692646
Rsad2	0.47	0.153661	0.0070971
Gbp3	0.536667	0.153661	0.00715629
Cxcr3	0.536667	0.154021	0.00760753
Cd209e	0.753333	0.154021	0.00766583
Il7r	0.89	0.154021	0.00777078
Lcn2	1.61	0.154753	0.00803807
Cxcl17	1.11667	0.154753	0.00824085
Pdcd1lg2	0.893333	0.154753	0.00843474
Itgam	0.74	0.154753	0.00871841
Ncf4	0.53	0.154753	0.00880873
Pik3r5	1.05667	0.167853	0.0097715
Rps6ka1	0.39	0.170271	0.0101904
Cd3g	0.65	0.170271	0.0103693
Plin4	-0.596667	0.170271	0.010767
Crp	0.45	0.170271	0.0108947
Stat1	0.623333	0.170271	0.0112988
Syk	0.636667	0.170271	0.0113236
Fcgr4	0.433333	0.170271	0.0118355
Acsl3	0.523333	0.170271	0.0119103
Cd8b1	0.483333	0.170271	0.0120051
Plcg2	0.696667	0.170271	0.012115
Cpa3	0.746667	0.170529	0.0125118
Tap1	0.45	0.170529	0.0126225
Ptprc	0.703333	0.170529	0.0127952
Tap2	0.463333	0.185647	0.0144292
Cxcl11	0.533333	0.185647	0.0144449
Il17ra	0.373333	0.185647	0.015049
Bdkrb1	0.706667	0.185647	0.0151554
Klrc1	0.776667	0.185647	0.0152011
H2-DMa	0.6	0.185647	0.0154406
Ccl9	0.393333	0.185647	0.0156106
Tlr9	0.823333	0.187722	0.016028
Ctla4	0.916667	0.192304	0.016668
Cd274	0.643333	0.192731	0.0174464
Jak2	0.306667	0.192731	0.0177481
Tbx21	0.736667	0.192731	0.0179262
Calm1	0.31	0.192731	0.0180827
Ncf2	0.566667	0.192731	0.018268
Ifitm1	0.386667	0.192731	0.0185215
Tnfrsf9	0.66	0.192731	0.0188072
Hck	0.433333	0.192731	0.0189395
Gab2	0.58	0.192731	0.018949
Eif2ak2	0.413333	0.197927	0.0207377
H2-Eb1	1.02667	0.197927	0.0209033
Psmb8	0.443333	0.197927	0.0210316
Lcp2	0.53	0.197927	0.0210377
Ccr5	0.446667	0.197927	0.021087
C3ar1	0.403333	0.197927	0.0212354
Tyrobp	0.44	0.197927	0.0214339
Nod1	0.376667	0.197927	0.0215083
Il9r	1.13667	0.19806	0.0217789
Sele	-0.743333	0.198955	0.0221347
Il7	0.78	0.206602	0.0232527
Il2rg	0.5	0.210274	0.0241922
Ccl5	0.853333	0.210274	0.0243134
Nlrp3	0.773333	0.210274	0.0244821
Adar	0.383333	0.217681	0.0256261
Alpk1	0.62	0.217876	0.0259365
Acox1	0.303333	0.217876	0.0262128
Il18bp	0.466667	0.222944	0.0271109
Klra1	0.933333	0.225908	0.0277636
Il12a	0.78	0.226029	0.0281248
Jun	-0.933333	0.226029	0.0283633
Ccl27a/b	0.74	0.239925	0.0304175
Hk3	0.436667	0.240138	0.0307551
Zap70	0.693333	0.247827	0.0320605
Tgfb2	1.01	0.248619	0.0324846
Il18r1	0.44	0.252136	0.0333366
Rasgrp1	0.713333	0.252136	0.0335964
Hsp90ab1	0.3	0.252258	0.0339389
Tgfbr2	0.306667	0.262563	0.0356651
Mx1	0.436667	0.271173	0.0372264
Lck	0.453333	0.271173	0.0377802
Cd3d	0.776667	0.271173	0.0386627
Lilra6	0.513333	0.271173	0.0391605
Il20rb	0.81	0.271173	0.0392442
Ptpn6	0.253333	0.271173	0.0395669
H2-T23	0.39	0.271173	0.039582
Cxcl12	0.29	0.271173	0.0401898
Ccr10	0.96	0.271173	0.0404308
Rac2	0.496667	0.271173	0.0405672
Tab1	-0.356667	0.271173	0.0409599
Trim21	0.47	0.271173	0.0410443
Il31	1.17667	0.271251	0.0415029
Vcam1	0.443333	0.271251	0.041758
Ctsg	0.576667	0.274078	0.0425477
Ube2l6	0.253333	0.278007	0.0436183
Acvr1	0.29	0.278007	0.043877
Itgb2	0.413333	0.281555	0.0448011
Ifnar2	0.233333	0.282615	0.0453353
Fpr1	0.54	0.288432	0.0466644
Cd244a	0.743333	0.288432	0.0470148
Il10rb	0.273333	0.292796	0.0483748
Gla	0.28	0.292796	0.0484837
Hmgb1	0.233333	0.30067	0.0501766
Mafb	-0.743333	0.307694	0.0517467
P2rx7	0.433333	0.310287	0.052624
Apbb1ip	0.513333	0.310287	0.0529856
Ifitm3	0.323333	0.311802	0.0540191
Samhd1	0.296667	0.311802	0.0540511
Mlkl	0.346667	0.312317	0.0549329
Evl	0.613333	0.312317	0.0549484
Nfatc4	0.466667	0.313369	0.0555815
C2	0.256667	0.313369	0.0559443
Defb14	0.733333	0.313924	0.0564494
Cd8a	0.66	0.315955	0.0572235
Il2ra	0.496667	0.316529	0.0577368
Ackr3	1.10667	0.317024	0.0582404
Ccr1l1	0.473333	0.317024	0.0586474
Trat1	0.966667	0.321738	0.0599435
Tpsb2	0.52	0.321738	0.0609085
Fasl	-0.606667	0.321738	0.0611422
Hpgd	0.24	0.321738	0.0611844
Il4	0.596667	0.322316	0.0617112
Lax1	0.383333	0.330154	0.0636389
H2-D1	0.3	0.334787	0.0649651
Itgal	0.303333	0.339728	0.0667084
Pecam1	0.343333	0.339728	0.0672665
Slc11a1	0.383333	0.339728	0.0678046
Ltb	0.463333	0.339728	0.0679108
Gzmf	0.643333	0.339728	0.0682232
Irak4	0.316667	0.339728	0.0687462
Cd19	0.56	0.339728	0.0693958
Litaf	0.28	0.339728	0.0698243
Xbp1	0.286667	0.339728	0.0701705
Fyn	0.28	0.339728	0.0705304
Il17rc	0.303333	0.339728	0.0707584
Tnfsf4	0.446667	0.34206	0.0716867
Ifitm2	0.223333	0.352004	0.0742259
Ncr1	0.606667	0.35607	0.0776089
Myc	-0.703333	0.35607	0.0778199
Il33	0.346667	0.35607	0.0782342
Il1b	0.496667	0.35607	0.0784059
Was	0.566667	0.35607	0.0787727
Sort1	0.476667	0.35607	0.0788187
H2-Q1	0.343333	0.35607	0.0790454
Ms4a2	0.4	0.35607	0.0794792
Ebi3	0.88	0.35607	0.0796949
Tnfsf10	0.433333	0.35607	0.0806092
Tnfrsf1a	0.283333	0.35607	0.0806495
Atp6v1b2	0.223333	0.35607	0.0806646
Il1a	-0.293333	0.35607	0.0810716
Bcl6	1.19667	0.356234	0.0817169
Ifit2	0.363333	0.356234	0.0835878
Nfkb2	0.276667	0.356234	0.0836957
Ddit3	0.36	0.356234	0.0838678
Aim2	0.35	0.356234	0.0842238
Adora2a	0.38	0.356234	0.0842331
Anpep	0.256667	0.356234	0.0843349
Ctss	0.39	0.358363	0.0860936
Ccr2	0.446667	0.358363	0.0861099
Mavs	0.253333	0.358363	0.0862295
Itpr3	0.313333	0.35877	0.0867917
Dtx3l	0.25	0.361688	0.0884075
Cxcl1	0.943333	0.361688	0.0884335
Marcks	0.356667	0.363231	0.0895879
Tyk2	0.31	0.363231	0.0897505
Tmprss2	0.396667	0.367099	0.0917009
Ccl24	0.416667	0.367099	0.0922712
H2-K1	0.22	0.367099	0.0924809
Irf9	0.253333	0.367099	0.0926057
Il34	0.483333	0.367208	0.0931085
Ptger4	0.663333	0.369453	0.0944575
Il2rb	0.39	0.369453	0.0946336
Il17b	0.936667	0.372926	0.0964099
Atg3	0.25	0.372926	0.096488
Tcirg1	0.273333	0.373404	0.0970946
Cbl	0.29	0.376173	0.098442
Ifnb1	0.733333	0.376173	0.0998625
Tram1	0.273333	0.376173	0.09994
Il17rb	-0.253333	0.376173	0.100802
Fpr2	0.39	0.376173	0.101221
Plscr2	0.243333	0.376173	0.101294
Maf	0.343333	0.376173	0.101431
Ctsw	0.296667	0.376173	0.101866
H2-DMb2	0.31	0.376173	0.102195
Socs1	0.883333	0.384198	0.104872
Il1r2	0.606667	0.384751	0.105985
Cd2	0.44	0.384751	0.106018
Ripk3	0.256667	0.384777	0.106523
Il17d	0.596667	0.385114	0.107546
Il17a	0.296667	0.385114	0.107613
Cd40lg	0.69	0.38774	0.108848
Ppia	0.193333	0.387993	0.109421
Icos	0.486667	0.400144	0.11375
Vsir	0.396667	0.400144	0.113883
Tnfrsf4	-0.546667	0.407416	0.11648
Thop1	0.193333	0.4082	0.117589
Il13ra1	0.226667	0.4082	0.118357
Pik3r3	0.343333	0.4082	0.118579
Pik3cb	-0.21	0.4082	0.118904
Ifne	0.726667	0.4082	0.119635
Gbp5	0.613333	0.4082	0.120555
Casp4	0.296667	0.4082	0.120946
Il1f8	0.896667	0.4082	0.12118
Gzmn	0.556667	0.4082	0.121457
Sting1	0.45	0.411636	0.123012
Nfat5	0.25	0.413346	0.124215
Ccr4	0.44	0.413346	0.124992
Il11	-0.64	0.413346	0.125127
Npc2	0.173333	0.414969	0.126155
Ripk1	0.196667	0.420992	0.128932
Jak3	0.37	0.420992	0.129075
H2-Q2	0.486667	0.423999	0.130546
Lrrk2	0.256667	0.426064	0.131922
Tnfsf13b	-0.343333	0.426064	0.132284
Itgae	0.753333	0.427929	0.133416
Rnf31	0.256667	0.432489	0.135398
Ms4a7	0.496667	0.433064	0.136138
Tlr6	0.26	0.434372	0.137133
Icosl	0.323333	0.434372	0.137673
Tigit	0.87	0.435953	0.138738
Dysf	0.423333	0.436956	0.140366
Trim25	0.223333	0.436956	0.140429
Foxo1	0.173333	0.436956	0.140753
Cd69	0.566667	0.44581	0.144182
Ccl26	0.876667	0.44844	0.145613
Parp1	0.27	0.454098	0.148425
Alpl	0.426667	0.454098	0.148624
Ifit1	0.393333	0.454127	0.149221
Il1rapl2	0.38	0.454282	0.14986
Glb1	0.22	0.454761	0.15175
Adgre5	0.213333	0.454761	0.151829
Cx3cl1	0.676667	0.454761	0.15214
Itgax	0.47	0.454761	0.152779
Gca	0.41	0.454761	0.15296
Ackr4	0.566667	0.454848	0.154136
Cxcr2	0.496667	0.454848	0.154168
Hc	0.273333	0.454848	0.154754
Smad3	0.273333	0.455301	0.155497
Isg15	0.283333	0.456017	0.156759
Ifi203	0.213333	0.456017	0.156922
Prf1	0.423333	0.456413	0.157648
Ccl28	-0.736667	0.460346	0.159983
Cxcl5	-0.273333	0.460346	0.160198
Trim6	0.38	0.462426	0.161785
Mefv	0.296667	0.462426	0.162666
Defa1	0.596667	0.462426	0.162716
Map3k8	0.28	0.469676	0.16669
Il17f	0.32	0.469676	0.1667
Pnoc	1.08	0.469676	0.167271
Ap1s2	0.28	0.469676	0.167698
Limk2	-0.313333	0.470387	0.168797
Tlr2	0.34	0.470387	0.169169
Mmp9	0.636667	0.473568	0.170926
Csf2ra	0.34	0.476425	0.17263
Cd86	0.406667	0.476425	0.173329
Cd3e	0.38	0.476425	0.173888
Ccl3	0.57	0.476425	0.174583
Sp100	0.183333	0.476425	0.175038
Pik3cg	0.47	0.476514	0.175688
Eif3f	0.136667	0.48173	0.178234
Cgas	0.44	0.483431	0.179489
Hsp90b1	0.21	0.485465	0.180872
Bcl2	0.366667	0.485615	0.181899
Ccl4	0.266667	0.485615	0.183245
Lrg1	0.6	0.485615	0.18331
Nkg7	0.473333	0.485615	0.183732
Cdk4	0.17	0.485615	0.184496
Prkca	0.21	0.485615	0.184697
Sirpa	0.17	0.492374	0.188562
Lilra5	0.313333	0.492374	0.188945
Eif2ak3	0.206667	0.492374	0.189179
Gucy1a1	0.19	0.493727	0.190337
Rgma	0.63	0.49462	0.191711
Il23a	0.446667	0.49462	0.191961
Psmb10	0.27	0.50282	0.195794
Bdkrb2	0.4	0.506922	0.199261
Ifi44	0.28	0.506922	0.199352
Mrc1	0.22	0.506922	0.199504
Mvp	0.19	0.506922	0.200178
Tlr3	0.196667	0.506922	0.20067
Il3ra	0.443333	0.510248	0.20334
Pik3c3	0.15	0.510248	0.203721
Tln1	0.2	0.510248	0.204191
Il6st	0.183333	0.510248	0.204627
Rhog	0.163333	0.510623	0.205438
Oas2	0.276667	0.5111	0.20676
C3	0.203333	0.5111	0.206953
Tcf7	0.18	0.514029	0.208887
Plau	0.293333	0.514029	0.209468
Map3k3	0.246667	0.519098	0.212206
Bcr	0.193333	0.522415	0.214755
Cd79b	0.5	0.522415	0.215284
Ulk1	-0.153333	0.522415	0.216101
Cxcl15	0.42	0.522415	0.216265
Oasl1	0.326667	0.52269	0.217055
Diablo	0.146667	0.523956	0.218258
Entpd1	0.3	0.523982	0.218947
Ticam1	0.2	0.526318	0.220604
Elane	0.383333	0.526498	0.221663
Cd84	0.136667	0.526498	0.222042
Il1r1	-0.29	0.526572	0.222754
App	0.143333	0.527153	0.223682
Cd44	0.183333	0.527518	0.225119
Irf4	0.48	0.527518	0.225202
Stat5a	0.3	0.528201	0.226177
Plek	0.436667	0.52896	0.227186
Thbs1	0.403333	0.531559	0.22899
Crcp	0.21	0.532235	0.229969
Trim56	0.12	0.532934	0.230961
Rb1cc1	-0.126667	0.534459	0.232314
Eomes	0.566667	0.538984	0.234978
Kir3dl1/2	-0.24	0.557469	0.243758
Cd276	0.233333	0.559079	0.245185
Tgfb3	0.33	0.560217	0.246582
Card11	0.24	0.560217	0.247646
Il22ra2	0.346667	0.560217	0.249012
Stat2	0.173333	0.560217	0.249181
Map3k1	0.196667	0.560217	0.249307
Xcl1	0.426667	0.561189	0.25134
Ddx5	0.136667	0.561189	0.251795
Ssr1	0.16	0.561189	0.251918
Gpx7	-0.286667	0.571923	0.257505
Lancl1	-0.113333	0.571923	0.258796
Spi1	0.266667	0.571923	0.258956
Ikbkg	-0.133333	0.581937	0.264243
Ahr	0.243333	0.582386	0.265201
Ccr8	0.436667	0.58479	0.267171
Batf	1.16667	0.58479	0.267808
Traf3	0.133333	0.584985	0.268654
Ifna2	0.51	0.593407	0.273472
Ctsa	0.113333	0.593407	0.274057
Atg10	0.226667	0.596451	0.276235
Il12rb2	-0.216667	0.603169	0.280162
Vamp3	0.15	0.603169	0.280906
Csf1r	0.276667	0.606016	0.283401
Ifit3	0.333333	0.606016	0.283801
Mgam	0.113333	0.608744	0.285949
Vegfa	0.17	0.608744	0.287165
Ywhaq	0.133333	0.608744	0.287441
Os9	0.13	0.612014	0.289777
Hcst	0.26	0.613808	0.293717
Nox1	0.456667	0.613808	0.29432
Il13ra2	0.386667	0.613808	0.294741
Nae1	0.173333	0.613808	0.295318
Ifna4	0.29	0.613808	0.295327
Agt	0.156667	0.613808	0.295971
Ap1g1	0.116667	0.613808	0.296184
Il18rap	0.273333	0.613957	0.29705
Gzme	0.36	0.616776	0.299212
Stat5b	-0.18	0.620131	0.301642
Tlr1	0.236667	0.620236	0.304294
Msra	0.11	0.620236	0.304308
Il20ra	0.723333	0.620236	0.304493
Adgrg3	0.18	0.620236	0.305902
Rasgrp4	0.233333	0.620236	0.306166
Hsd11b1	0.116667	0.620236	0.306507
Tlr8	0.186667	0.629293	0.311797
Nt5e	0.166667	0.631235	0.31376
Lat2	0.336667	0.631235	0.314393
Bcl2l1	0.13	0.631366	0.315835
Il21	0.28	0.631366	0.31712
Traf2	0.13	0.631366	0.31875
Ccl17	0.283333	0.631366	0.318904
Ngly1	0.106667	0.631366	0.320055
Xaf1	0.22	0.631366	0.320388
Junb	0.27	0.631366	0.320402
Pdhb	-0.103333	0.631366	0.320992
Neu1	-0.136667	0.632995	0.322704
Mcl1	0.143333	0.632995	0.324062
Ifi27	0.19	0.632995	0.324277
Il22	0.813333	0.641431	0.330485
Atg7	0.123333	0.641431	0.330609
Ifnlr1	0.65	0.641431	0.333896
Cflar	0.116667	0.641431	0.33589
Prkcd	0.15	0.641431	0.336216
Ccl19	0.18	0.641431	0.336346
Cd4	0.23	0.641431	0.337358
Cd38	0.173333	0.641431	0.337513
Gstm4	0.163333	0.641431	0.33982
Itgb7	0.306667	0.641431	0.340636
Irf7	0.22	0.641431	0.341497
Tcn2	0.106667	0.641431	0.341985
Il4ra	0.153333	0.641431	0.345923
Vrk3	0.233333	0.641431	0.345983
Stt3b	0.11	0.641431	0.346093
Rab5c	0.0966667	0.641431	0.346685
Il11ra1/2	0.126667	0.641431	0.346934
Cd70	0.376667	0.641431	0.347993
Il31ra	0.473333	0.641431	0.348064
Csf2rb	0.253333	0.641431	0.348376
Gzmk	0.49	0.641431	0.348477
H2-Q10	0.133333	0.641431	0.348618
Trim26	0.153333	0.641431	0.349601
Nfe2l2	0.13	0.641431	0.350019
Il18	0.213333	0.641431	0.351435
Il13	0.406667	0.641431	0.351766
Alox5	0.176667	0.641431	0.351945
Lyz2	-0.176667	0.641431	0.35333
Trim5	0.553333	0.641431	0.353711
Ltf	0.42	0.641431	0.353995
Prkcsh	0.13	0.641431	0.355676
Hspb1	0.223333	0.641431	0.355923
Cyp2e1	-0.166667	0.641431	0.355982
Notch1	0.116667	0.647328	0.360092
Atg13	0.136667	0.64782	0.361203
Mtor	-0.136667	0.648381	0.362668
Tgfb1	0.11	0.648381	0.363194
Vwf	0.13	0.654273	0.367341
Relb	0.303333	0.668127	0.375984
Nlrp1a	-0.35	0.671455	0.379299
Sem1	0.0866667	0.671455	0.380043
Cxcr1	-0.183333	0.671455	0.380999
Nampt	0.21	0.671455	0.381331
Blk	0.23	0.683694	0.389613
Ace	0.196667	0.683694	0.39005
Akt3	0.15	0.684696	0.392209
Il22ra1	-0.27	0.684696	0.393223
Lif	0.283333	0.684696	0.39345
Csf1	0.136667	0.684696	0.394165
Ms4a1	0.426667	0.685924	0.39576
Cfd	-0.343333	0.688199	0.398005
Cd59a	0.116667	0.688199	0.399489
Jak1	0.126667	0.688199	0.400888
Ddost	0.136667	0.688199	0.401042
Mknk1	-0.156667	0.688199	0.402053
Ackr1	0.14	0.688199	0.404841
Ccr9	-0.216667	0.688199	0.404897
Map3k7	0.153333	0.688199	0.405336
Bnip3	0.126667	0.688199	0.405865
Plekha1	0.136667	0.688199	0.405975
Mdfic	-0.193333	0.688653	0.407632
Atg12	-0.09	0.688653	0.408547
Bst2	0.133333	0.688653	0.409924
Mme	-0.13	0.688653	0.410991
Ly96	-0.0866667	0.688653	0.412238
Dnajc10	0.106667	0.688653	0.413805
Nfkb1	0.116667	0.688653	0.413916
Ern1	0.0933333	0.688653	0.414658
Akt1	0.1	0.688653	0.415074
Irak3	0.263333	0.688653	0.415152
Nod2	0.333333	0.691741	0.417908
Chuk	-0.09	0.692916	0.419515
Il10ra	0.143333	0.693414	0.421357
Cxcl14	0.276667	0.693414	0.42161
Pirb	0.34	0.696198	0.424732
Socs3	0.183333	0.696198	0.425104
Mif	0.11	0.697426	0.427529
Tpp1	0.153333	0.697426	0.427658
Fcrlb	0.41	0.698711	0.430171
Pstpip1	-0.26	0.698711	0.430254
Ifih1	0.12	0.708948	0.438553
Pik3r4	0.113333	0.708948	0.438657
Gzmd	0.19	0.708948	0.439988
Ldhb	0.116667	0.708948	0.440226
Bcl3	0.26	0.712939	0.443627
Serpina1a	-0.13	0.714928	0.445789
Il12rb1	0.313333	0.714999	0.446759
Ager	0.266667	0.715629	0.449244
Il15ra	0.136667	0.715629	0.449567
F5	0.1	0.715629	0.44993
Psen1	0.1	0.718843	0.45288
Ntng2	-0.14	0.720682	0.456154
Gk	-0.103333	0.720682	0.457534
Nlrc4	0.233333	0.720682	0.457899
Mapk1	0.0833333	0.720682	0.457914
Tollip	-0.0833333	0.720682	0.458701
Il12b	-0.203333	0.721661	0.460933
Oas1a	0.183333	0.721661	0.461833
Hlx	0.0833333	0.721661	0.462124
Tcl1	-0.35	0.725261	0.465368
Mapk9	0.09	0.725428	0.467168
Tbxas1	0.17	0.725428	0.467587
Wipi1	0.11	0.725428	0.469338
Il1rap	0.09	0.725428	0.469403
Casp3	0.0966667	0.725428	0.470168
Itm2c	0.133333	0.726142	0.471569
Rbck1	0.106667	0.727455	0.473363
Cd80	0.216667	0.727789	0.476113
Ephx2	0.0833333	0.727789	0.476205
Nlrc5	0.17	0.727789	0.476405
Plaur	0.14	0.730956	0.479424
Runx3	-0.186667	0.731032	0.480915
Lamp1	0.0733333	0.731032	0.481365
Rack1	0.0833333	0.735428	0.485976
Ackr2	-0.246667	0.735428	0.486596
Il6ra	0.13	0.735428	0.488068
Gzmb	0.256667	0.735428	0.488983
Ifnz	0.163333	0.735428	0.489017
Cbfb	-0.08	0.73718	0.491919
Apol6	0.203333	0.73718	0.492089
Map3k5	-0.09	0.738446	0.49456
Parp9	0.103333	0.738446	0.494845
Lta4h	0.0733333	0.739812	0.496829
Ccl20	0.233333	0.739812	0.497674
Tab2	0.106667	0.740995	0.499429
Kras	0.12	0.741029	0.50041
Irak1	0.07	0.742888	0.502626
Dhx58	0.133333	0.747529	0.507299
Panx1	0.126667	0.747529	0.507701
Ms4a4a	0.153333	0.748379	0.509246
Il27	0.223333	0.750515	0.51167
Tnf	0.17	0.753718	0.51483
Map2k4	0.07	0.756352	0.517607
Itk	0.283333	0.75694	0.518989
Il19	-0.383333	0.759433	0.52168
Cxcl3	0.21	0.761226	0.525943
Tnfrsf18	0.293333	0.761226	0.526051
Lef1	-0.29	0.761226	0.527589
Atf6	0.0766667	0.761226	0.527921
Tnfsf18	0.353333	0.761226	0.52858
Pdcd1	-0.233333	0.761226	0.529738
Cxcr6	0.16	0.761226	0.529806
Arrb2	0.0966667	0.766566	0.534513
Stat4	0.23	0.76854	0.539312
Ifnk	0.226667	0.76854	0.539508
Ep300	-0.0766667	0.76854	0.540226
Rnf114	0.0666667	0.76854	0.540409
Plcg1	-0.0666667	0.76854	0.540861
Ccl21a/b/c/d	-0.18	0.768793	0.543396
Uba52	0.0633333	0.768793	0.543616
Il6	-0.346667	0.768793	0.544023
Gucy1b1	0.0866667	0.7704	0.546156
Jaml	0.173333	0.770692	0.547361
Ncf1	0.183333	0.773798	0.551169
Raf1	-0.0766667	0.773798	0.551569
Hsp90aa1	0.13	0.778573	0.556691
Ifi35	0.0766667	0.778573	0.556987
Rela	0.12	0.781037	0.55976
Strap	-0.06	0.782453	0.561787
Il1rl1	0.153333	0.784883	0.564547
Hmox1	0.09	0.786798	0.566943
Map2k7	0.1	0.790658	0.57216
Cd163	0.113333	0.790658	0.572815
Il2	0.176667	0.790658	0.57596
Fcer1a	0.123333	0.790658	0.576609
Oas3	0.316667	0.790658	0.577084
Ccr1	-0.11	0.790658	0.577277
Fcgrt	0.0666667	0.790658	0.577474
Mapk13	-0.48	0.790658	0.577907
Lat	0.22	0.791312	0.579408
Klrk1	0.146667	0.791334	0.580448
Tirap	0.14	0.791334	0.581472
Txk	0.213333	0.795682	0.586751
Ccl25	-0.09	0.795682	0.587609
Ccl12	-0.176667	0.795682	0.587754
Atp6ap2	-0.08	0.800578	0.592407
Cap1	0.0633333	0.803235	0.595752
Ltc4s	0.173333	0.803235	0.596451
Cd28	0.206667	0.808928	0.603301
Cxcl16	0.0766667	0.808928	0.603338
Cblb	-0.0866667	0.808928	0.603818
Nos2	0.143333	0.819012	0.613869
Fgr	-0.0966667	0.819012	0.614681
Myd88	0.103333	0.819012	0.615821
Cystm1	0.0933333	0.819012	0.618609
Rnf135	0.0666667	0.819012	0.62332
Il27ra	0.13	0.819012	0.623624
Mcoln1	-0.07	0.819012	0.624032
Kpnb1	0.0733333	0.819012	0.624047
Plg	0.0533333	0.819012	0.624779
Ceacam3	-0.133333	0.819012	0.625175
Lcp1	0.0666667	0.819012	0.625345
Ndufs8	0.0533333	0.819012	0.625805
Cxcr5	0.136667	0.819012	0.626051
Cxcr4	-0.0933333	0.819012	0.626625
Ptgs2	0.2	0.819012	0.627864
Bpi	0.16	0.819012	0.628884
Sugt1	0.0633333	0.819012	0.629778
Ccl7	0.1	0.819012	0.630417
Itln1	0.126667	0.820275	0.63245
Ptger2	0.143333	0.828804	0.640098
Il5	-0.336667	0.829648	0.642338
Spib	-0.17	0.829648	0.642973
Creb1	-0.0466667	0.829648	0.64397
Klrb1	-0.17	0.82979	0.646523
Map2k3	0.07	0.82979	0.646756
Pycard	0.09	0.82979	0.6473
Cmklr1	0.08	0.831793	0.650424
Il5ra	0.126667	0.831793	0.651071
Selenos	0.05	0.831793	0.652091
Ctsz	-0.0633333	0.833825	0.654763
Il1rn	-0.103333	0.835598	0.657236
Irf3	0.05	0.837585	0.659882
Tlr5	-0.0933333	0.839305	0.662721
Ripk2	-0.0766667	0.839305	0.663409
Nfatc2	0.123333	0.841936	0.666711
Txnip	0.136667	0.841936	0.667667
Ltbr	0.07	0.842699	0.669906
Cul1	0.06	0.842699	0.670453
Cd81	0.05	0.847361	0.675258
Txn1	0.05	0.84782	0.676721
Trim33	0.0766667	0.850536	0.679988
Neo1	-0.0633333	0.852667	0.683308
Il1f6	0.166667	0.852667	0.683899
Cd14	0.0766667	0.85339	0.685583
Ap1m1	0.0533333	0.855246	0.68818
Csf3r	-0.0833333	0.856851	0.691202
Akt2	0.0466667	0.856851	0.69234
Ddx58	-0.0566667	0.856851	0.692796
Atm	0.0666667	0.862006	0.698222
Psap	0.0433333	0.862006	0.699612
Ifnar1	0.0433333	0.862006	0.70031
Il25	-0.0966667	0.863411	0.703483
Tbk1	0.0566667	0.863411	0.703685
H2-Pa	0.166667	0.872291	0.7124
Ccl6	-0.0633333	0.872291	0.713993
Il1f9	-0.17	0.872291	0.714308
Fcgr2b	0.05	0.872608	0.715696
Alox5ap	-0.1	0.875431	0.719145
Gsk3b	-0.0633333	0.880237	0.724749
Ifngr1	-0.0533333	0.880237	0.72537
Rab31	0.0566667	0.881059	0.727428
Prkcq	0.0833333	0.881059	0.728327
Mapk14	0.0333333	0.882208	0.730886
Nras	0.04	0.882208	0.732629
Apex1	-0.0366667	0.882208	0.732701
Il21r	0.06	0.887723	0.739111
Igfbp7	-0.0333333	0.887723	0.739578
Tlr7	-0.103333	0.887866	0.740846
Traf6	-0.0466667	0.891161	0.744748
Ccr7	-0.106667	0.894903	0.749466
Tank	-0.0433333	0.894903	0.75019
Sod1	0.03	0.900499	0.756046
Cx3cr1	0.05	0.901015	0.757645
Peli1	-0.0433333	0.906041	0.763044
Mapkapk2	0.0333333	0.907582	0.765516
Smad5	0.0466667	0.907657	0.768268
Ube2n	0.0333333	0.907657	0.768789
Sigirr	0.05	0.907657	0.769757
Tifa	0.08	0.907657	0.771322
Cxcl13	0.0733333	0.907657	0.775063
Csf2	0.0933333	0.907657	0.775138
Ifna1/5/6/12/13/14/15/16/b	0.06	0.907657	0.775303
Tlr4	0.0566667	0.907657	0.7771
Pak1	-0.08	0.907657	0.777311
Rps6ka3	-0.04	0.907657	0.777321
Nfkbia	-0.0533333	0.907805	0.778622
Foxp3	0.103333	0.909063	0.780877
Tnfrsf25	0.0833333	0.914277	0.786806
Hdc	-0.14	0.914277	0.790627
Gzmg	0.136667	0.914277	0.790869
Lgals3	-0.0466667	0.914277	0.791149
Peli2	-0.0333333	0.914277	0.793573
Prcp	0.0266667	0.914277	0.794552
Sp1	-0.0433333	0.914277	0.7954
Rps6kb1	0.03	0.914277	0.795614
Rbpj	-0.0366667	0.914277	0.796
Ikbkb	0.0366667	0.914611	0.797924
Scarb2	0.0366667	0.914611	0.798981
Ifng	0.116667	0.914611	0.800975
Atp6v0d1	-0.0233333	0.914611	0.801439
Il24	0.16	0.914611	0.802208
Cd79a	0.1	0.914664	0.803437
Sod2	0.0233333	0.916495	0.806666
Egln1	0.03	0.916495	0.807417
Atg4a	0.04	0.919865	0.812106
Ulk2	0.0266667	0.919865	0.814159
Il17rd	0.09	0.919865	0.815932
Ptpn4	-0.0366667	0.919865	0.816074
Xcr1	-0.06	0.919865	0.817089
Ddah2	0.0466667	0.919865	0.817525
Tnfsf9	0.0733333	0.923385	0.821849
Il3	0.09	0.926951	0.826222
Osm	0.0866667	0.929196	0.829425
Nfatc1	-0.0466667	0.93287	0.836191
Fbxo6	0.0266667	0.93287	0.836206
Pik3ca	-0.0266667	0.93287	0.837646
Alox12	0.0633333	0.93287	0.838063
Kdm6b	0.0433333	0.93287	0.838917
Map1lc3a	-0.0233333	0.93287	0.839945
Lamp2	0.02	0.935375	0.844295
Stat6	0.0233333	0.935375	0.844621
Cd27	0.0833333	0.937811	0.84839
C1qbp	-0.02	0.937811	0.850433
Ccrl2	-0.03	0.937811	0.850803
Ccl2	-0.0366667	0.937811	0.851673
Marco	-0.09	0.941726	0.856446
Slc2a3	0.0433333	0.946646	0.862145
Rel	0.0366667	0.956049	0.871946
Ifngr2	0.02	0.961443	0.878343
Timp2	0.0233333	0.961443	0.879353
Gata3	-0.0333333	0.969242	0.888898
Pik3ap1	0.0166667	0.969242	0.888995
Hamp	0.03	0.970227	0.891153
H2-M3	-0.0333333	0.970737	0.892877
Map2k2	-0.0233333	0.970875	0.894978
Gzmm	-0.05	0.970875	0.899087
Gzmc	0.06	0.970875	0.901622
Ets1	0.0133333	0.970875	0.901741
Ptk2b	-0.0166667	0.970875	0.901766
Rnasel	-0.0166667	0.970875	0.9024
Ccr3	0.0233333	0.970875	0.90312
Tnfrsf10b	0.0333333	0.970875	0.907606
Il17c	0.0466667	0.970875	0.909092
Cd96	-0.06	0.970875	0.909304
Ccl8	-0.0566667	0.970875	0.909915
Ccl22	0.03	0.970875	0.911934
Casp8	-0.0166667	0.970875	0.911998
Ccnc	0.0133333	0.970875	0.912049
Pfkfb3	0.03	0.970875	0.91319
Dnaja2	0.0133333	0.970875	0.914883
Cdh1	-0.0233333	0.970875	0.91528
Pik3r6	-0.0266667	0.970875	0.915811
Tmem140	-0.0233333	0.970875	0.918117
Il1f10	-0.05	0.970875	0.918123
Fos	0.02	0.971417	0.921065
Ctsl	-0.0133333	0.971417	0.921149
Csf3	-0.0333333	0.974835	0.925717
Atf4	0.01	0.974835	0.926913
Crk	0.02	0.975225	0.928546
Il23r	-0.0266667	0.977729	0.932713
Lamp3	-0.03	0.977729	0.933459
Ikbke	-0.02	0.980108	0.937827
Prdm1	0.0333333	0.980108	0.939362
Sh2d1a	0.0233333	0.980108	0.939534
Cd68	0.0133333	0.980228	0.941898
Lag3	0.0166667	0.980228	0.942185
Gadd45b	0.0233333	0.982907	0.946032
Cxcl2	0.0266667	0.983623	0.949162
Gba	-0.01	0.983623	0.949267
Ccl1	-0.02	0.98391	0.950816
Ccr6	0.0133333	0.983957	0.952942
Atf2	0.01	0.983957	0.953566
Il1rl2	-0.0133333	0.983957	0.955181
Plat	0.0466667	0.983957	0.956814
Smad4	0.00666667	0.983957	0.957226
Alox15	0.0166667	0.985573	0.961118
Lyn	0.00666667	0.985573	0.961348
Mapk8	0.00666667	0.987323	0.965035
Nfatc3	-0.00666667	0.987323	0.9658
Bax	0.00666667	0.987323	0.966887
Acsl4	-0.00333333	0.988991	0.971065
Cd22	0.00666667	0.988991	0.973282
Becn1	0.00333333	0.988991	0.974061
Gns	0.00333333	0.988991	0.974823
Rab7	0.00333333	0.988991	0.974917
Furin	-0.00333333	0.989424	0.976624
Derl1	0.00333333	0.989705	0.978182
Il10	-0.01	0.99084	0.981622
Ido1	0.01	0.99084	0.982396
Acsl1	-0.00333333	0.99084	0.983149
Il1rapl1	0.00666667	0.994425	0.987993
Tnfrsf17	-0.00666667	0.995692	0.99054
Tpsab1	-0.00333333	0.997477	0.993606
C5ar1	-8.88178e-16	1	1
Crebbp	1.77636e-15	1	1
Ifnl2/3	8.88178e-16	1	1

## Sheet: ID_Trap_Adjuvant vs IV_Trap
Probe Name	logFC	adj.P.Val	P.Value
Gzma	3.44	1.95816e-06	2.53319e-09
Cxcl9	5.15	6.98298e-06	3.11728e-08
Tap1	2.11333	6.98298e-06	3.56349e-08
Psmb9	2.09333	6.98298e-06	3.61344e-08
Gbp3	2.21	7.33014e-06	4.74136e-08
Psmb8	2.15667	8.96256e-06	6.95671e-08
Itgal	1.87667	1.03298e-05	1.04782e-07
H2-DMb1	2.48333	1.03298e-05	1.0741e-07
Il18bp	2.27	1.03298e-05	1.20269e-07
Stat1	2.27333	2.75562e-05	3.56484e-07
Cd44	1.52667	3.33924e-05	5.28564e-07
Lgals3	1.83667	3.33924e-05	5.47773e-07
Zbp1	2.02667	3.33924e-05	5.61579e-07
Samhd1	1.44333	3.39865e-05	6.25806e-07
Irf7	2.30333	3.39865e-05	6.96486e-07
Fcgr4	1.48667	3.39865e-05	7.03472e-07
Ifi44	2.11667	3.40437e-05	7.48697e-07
Il2rg	1.94	3.53866e-05	8.61804e-07
Cxcl10	1.87333	3.53866e-05	8.69788e-07
Pik3cd	1.16333	3.61768e-05	9.36011e-07
H2-DMa	2.07	3.95079e-05	1.09247e-06
H2-K1	1.18	3.95079e-05	1.12442e-06
H2-D1	1.42667	4.27863e-05	1.27307e-06
H2-Ab1	2.42667	9.00264e-05	2.83207e-06
Itgb2	1.63	9.00264e-05	2.92017e-06
Hk3	1.56667	9.00264e-05	3.02806e-06
Gbp2	2.09667	0.000121227	4.23432e-06
Ube2l6	0.926667	0.000147233	5.53584e-06
Cxcr3	1.36667	0.000147233	5.56176e-06
Pycard	1.59667	0.000147233	5.71409e-06
Ccl2	1.59	0.000149703	6.00359e-06
Il2rb	1.73	0.000166932	7.21492e-06
Rac2	1.73333	0.000166932	7.23269e-06
Bst2	1.26333	0.000166932	7.3424e-06
Aif1	1.28667	0.000174107	7.88323e-06
Ccr5	1.31	0.000195722	9.11514e-06
Oas1a	1.89333	0.00020289	9.71144e-06
Sp100	0.986667	0.000211959	1.04197e-05
Cd84	0.816667	0.000221922	1.13162e-05
Ncf4	1.28	0.000221922	1.14837e-05
Ccr2	1.79667	0.000247499	1.33568e-05
Ripk3	1.10667	0.000247499	1.34476e-05
Isg15	1.38	0.000294281	1.67405e-05
Xaf1	1.56667	0.000294281	1.67508e-05
Tap2	1.16333	0.000317076	1.85656e-05
H2-Eb1	2.77333	0.000317076	1.88687e-05
Ccl5	2.36333	0.000331285	2.01428e-05
Ifi203	1.00667	0.000359191	2.23042e-05
Lck	1.36667	0.000366676	2.32434e-05
H2-T23	1.17667	0.000394594	2.55235e-05
Ephx2	-0.793333	0.000412146	2.71921e-05
Ifitm3	1.02333	0.000502318	3.37911e-05
Tyrobp	1.09333	0.000602397	4.13028e-05
Il12rb2	1.27333	0.000602633	4.20985e-05
Gbp5	2.39667	0.000654586	4.7386e-05
Psmb10	1.29	0.000654586	4.74215e-05
Ptprc	1.54	0.000669433	5.04533e-05
Nkg7	2.17333	0.000669433	5.17603e-05
Ifit2	1.24	0.000669433	5.25294e-05
Fgr	1.21333	0.000669433	5.32729e-05
Cmklr1	1.11667	0.000669433	5.33135e-05
Ctss	1.34	0.000669433	5.36932e-05
Ctsw	1.07333	0.000678065	5.52627e-05
Cxcl11	1.18	0.000681304	5.64081e-05
Vcam1	1.23333	0.000690788	5.8087e-05
Klrk1	1.64333	0.000732888	6.25752e-05
Cd274	1.42333	0.000893179	7.76634e-05
Tgfb1	0.72	0.000893179	7.8572e-05
Il1rap	-0.73	0.0010571	9.43595e-05
Fcgr1	1.19333	0.00110396	9.99706e-05
Map1lc3a	-0.68	0.00110698	0.000101676
Ifi27	1.09333	0.00122126	0.000114103
Hck	0.93	0.00122126	0.000115332
Cd68	1.02667	0.00158634	0.000151862
Psap	0.616667	0.00181694	0.000176288
Cd3g	1.17	0.00190169	0.000186971
Ccl19	0.986667	0.00211028	0.000210209
Tbxas1	1.23333	0.002255	0.000227542
Mme	-0.823333	0.00236229	0.000243239
Lcp2	1.06	0.00236229	0.000244617
Itgax	1.65	0.00236229	0.000247536
Mlkl	0.863333	0.00245907	0.000260859
Slc11a1	1.01	0.00247686	0.00026595
Acsl3	-0.916667	0.00262923	0.000285712
Nt5e	-0.833333	0.00269137	0.000295946
C2	0.63	0.00273377	0.000304145
Klrd1	0.88	0.00278421	0.000313359
Adgre5	0.723333	0.0028049	0.000319315
Gzmc	2.47	0.00288245	0.000331874
Rhog	0.626667	0.00300372	0.000349722
Entpd1	1.18	0.00313735	0.000369339
Sirpa	0.62	0.00315568	0.000377494
Cxcl16	0.733333	0.00315568	0.000379662
Dhx58	0.986667	0.00333861	0.000405988
Acox1	-0.593333	0.00343348	0.000421967
Acsl1	-0.77	0.00371172	0.000460964
Bnip3	-0.726667	0.00383914	0.000481754
Lcp1	0.653333	0.00402989	0.000510905
Ccl24	1.10667	0.00405746	0.000519649
Mx1	0.896667	0.00417266	0.0005398
Ddit3	0.92	0.00422921	0.000552588
Tifa	1.29667	0.00442792	0.000591812
Cxcr6	1.19	0.00442792	0.000593564
Csf2rb	1.24667	0.00442792	0.000595735
Ltb	1.09667	0.00449313	0.000610321
Rb1cc1	-0.48	0.004531	0.000621327
Itgb7	1.47333	0.00454373	0.00062895
Ctsz	0.656667	0.00467245	0.000652813
Prf1	1.32333	0.00474659	0.000669313
Ncr1	1.47333	0.00475625	0.000676827
Ccl7	0.95	0.00496222	0.000721349
Dtx3l	0.626667	0.00496222	0.000723055
Alox5ap	1.27333	0.00496222	0.000725396
Tnfsf10	1.05	0.0050445	0.000750035
Cd3e	1.22	0.0050445	0.000750476
Il9	-1.15333	0.0053039	0.000795928
Prkcd	0.686667	0.00553375	0.000837579
Pdhb	-0.45	0.00620668	0.000947463
Spi1	1.01	0.00631218	0.000971733
Ccl22	1.17333	0.00721554	0.00112014
Lyz2	0.803333	0.00733824	0.00114868
Plau	0.966667	0.00739808	0.00116761
Evl	1.25	0.00742147	0.00118091
Msra	-0.446667	0.00746088	0.00120624
Cd4	1.00333	0.00746088	0.00120648
Nod1	0.61	0.00761885	0.00124188
Cbfb	0.49	0.00762903	0.00125341
H2-M3	1.05	0.00776218	0.00128533
Pak1	1.19667	0.00776465	0.00129578
Fpr2	0.94	0.0078615	0.00132211
Gzmb	1.54333	0.00802107	0.00135933
Il1a	0.653333	0.00815148	0.00139197
Hmox1	0.653333	0.00816783	0.00140533
Ncf2	0.87	0.00821416	0.00142393
Ccrl2	0.66	0.0087263	0.001524
Lcn2	2.07667	0.00921811	0.00162182
Diablo	-0.46	0.0107283	0.00190139
Relb	1.34333	0.0108798	0.00194233
Tlr1	0.89	0.0114017	0.00205025
Cd59a	-0.536667	0.0117384	0.00212598
Npc2	0.42	0.0119414	0.00217819
Casp1	0.79	0.0136863	0.0025268
Sod1	-0.37	0.0136863	0.00253779
Ifit3	1.16	0.0136863	0.00254959
Rnf135	0.516667	0.0138019	0.00258898
Zap70	1.1	0.0138098	0.00260831
Nlrc5	0.9	0.0138885	0.00264115
Il2ra	0.91	0.013889	0.00267771
Hsp90ab1	-0.48	0.013889	0.00269252
Arrb2	0.586667	0.013889	0.00269516
Sod2	-0.36	0.0143876	0.00281051
Tlr2	0.89	0.014493	0.00284985
Xcl1	1.35	0.0149768	0.00296436
P2rx7	0.76	0.0151747	0.00302317
Apbb1ip	0.893333	0.0158794	0.00321581
Oasl1	0.943333	0.0158794	0.00321889
Agt	-0.54	0.0158794	0.00322614
Csf2ra	0.88	0.0158794	0.00324572
Atg3	-0.516667	0.0162028	0.00333279
Akt3	0.633333	0.0162118	0.00335561
Tcirg1	0.563333	0.016502	0.00343703
Myc	1.33667	0.0175666	0.00368149
Tnfsf13b	0.776667	0.0181187	0.00382062
Irf9	0.503333	0.0185054	0.00392611
Hsd11b1	-0.393333	0.0200768	0.00428547
Ulk2	-0.4	0.0201959	0.00434277
Dnaja2	-0.44	0.0201959	0.00436315
Stat2	0.51	0.020862	0.00454628
Ptpn6	0.386667	0.020862	0.00458535
Batf	3.57333	0.020862	0.00458803
Socs3	0.79	0.0210283	0.00465179
Il10ra	0.61	0.0214369	0.00476992
Aim2	0.65	0.0220701	0.00493936
Syk	0.733333	0.022355	0.00505291
Cx3cr1	0.556667	0.022355	0.00506096
Chuk	-0.376667	0.0225224	0.00515055
Klrc1	0.943333	0.0225224	0.00515714
Ccr6	-0.77	0.023385	0.0053849
Irf1	0.626667	0.0238256	0.00551719
Cd38	0.593333	0.0252303	0.00587511
Cpa3	-0.853333	0.0253099	0.00592638
Ccl12	1.08333	0.0254219	0.0059855
Oas2	0.703333	0.0256655	0.00607605
Casp4	0.6	0.025889	0.00616245
Xcr1	0.86	0.0263185	0.00629874
Ngly1	-0.346667	0.0265284	0.00638329
Nfatc2	0.94	0.0270767	0.00655025
Ptk2b	0.443333	0.0275585	0.00670244
Lyn	0.45	0.0280579	0.00686021
Pik3r5	1.12333	0.0280998	0.00691795
Ccl27a/b	-0.99	0.0280998	0.00694317
Ccl6	0.56	0.0286164	0.00710782
Il20	-0.673333	0.0295	0.00738358
Ackr1	0.533333	0.0295	0.00740363
Stt3b	-0.366667	0.030291	0.00764133
Il1f8	-1.74667	0.0303396	0.00769284
Sugt1	-0.416667	0.03113	0.00793353
Ccl1	1.03	0.031679	0.00811443
C1qbp	-0.333333	0.0333329	0.00858118
Cyp2e1	-0.553333	0.0340952	0.00882154
Crp	-0.466667	0.0342053	0.00892482
Txk	1.21667	0.0342053	0.0089385
Was	0.913333	0.0378438	0.00993827
Cd3d	1.02	0.0400637	0.0105792
Ets1	0.326667	0.0400637	0.0106249
Map2k4	-0.323333	0.0403104	0.0107425
Ripk2	0.526667	0.0412886	0.0110566
Lat2	0.973333	0.0426688	0.0114814
Hspb1	-0.703333	0.0433358	0.0117571
Marcks	0.58	0.0433358	0.011773
Pstpip1	0.96	0.0438734	0.0120098
Egln1	-0.363333	0.0438734	0.0120326
Sting1	0.803333	0.0463931	0.0127836
Nae1	-0.47	0.0467355	0.0129384
Plcg2	0.686667	0.0469992	0.0130722
Ifng	1.33667	0.0482852	0.0134924
Ap1g1	-0.313333	0.0487444	0.0137337
Atf6	-0.346667	0.0487444	0.0137468
Jaml	0.82	0.0492547	0.0139987
Mapk8	-0.436667	0.0492547	0.0140182
Ccl8	1.42	0.0522354	0.0149341
Rasgrp1	0.846667	0.052548	0.0150914
Nampt	0.663333	0.0534504	0.0154197
Itm2c	0.513333	0.0538075	0.0157238
Uba52	-0.29	0.0538075	0.0157518
Ctla4	-0.926667	0.0538075	0.0157851
Il11	1.10333	0.0538075	0.0158012
Cd86	0.793333	0.0557778	0.0164519
Limk2	0.603333	0.0559386	0.0165717
Mapk1	-0.306667	0.05662	0.0168468
Ms4a4a	0.633333	0.0575889	0.0172597
Pdcd1lg2	0.78	0.0575889	0.0172841
Cd19	-0.776667	0.0591592	0.0178319
Rnasel	0.37	0.0604238	0.0182913
Hsp90b1	-0.406667	0.0616482	0.0187417
Rab31	0.433333	0.0655507	0.0200129
Rab5c	0.266667	0.0674599	0.0207339
Ifi35	0.343333	0.0674599	0.0207703
Junb	0.7	0.0687208	0.0212474
Ido1	1.19333	0.0690152	0.0215132
Bcl6	-1.67667	0.0690152	0.021517
Hsp90aa1	-0.576667	0.0691563	0.0216505
Ncf1	0.8	0.069608	0.021882
Parp9	0.386667	0.0744554	0.0235021
Adar	0.39	0.0746572	0.0236748
Tlr3	0.38	0.0746572	0.0238504
Mvp	0.366667	0.0746572	0.0238555
Card11	0.516667	0.0746987	0.0239654
Blk	-0.673333	0.07545	0.0243041
Sort1	-0.64	0.0770473	0.0249183
Ddx58	0.363333	0.077929	0.0253042
Il27	0.853333	0.0785599	0.0256954
Il9r	-1.09667	0.0785599	0.0257124
Tpsb2	-0.64	0.0800211	0.0262941
H2-Ob	-0.83	0.0800682	0.026488
Ap1s2	0.486667	0.0800682	0.0266017
Ctsg	-0.643333	0.0800682	0.0267227
Txn1	0.3	0.0800682	0.0267239
Prkcq	0.6	0.0803143	0.0269176
Mafb	0.87	0.0803143	0.0270139
Cap1	0.296667	0.0804554	0.027208
Tlr8	0.45	0.0804554	0.0272695
Pik3r6	0.63	0.0805845	0.0274175
Trim21	0.513333	0.0823637	0.0282307
Gba	0.39	0.0823637	0.0282359
Cystm1	-0.46	0.0840047	0.0289072
Vsir	0.58	0.0847398	0.0292698
Ifit1	0.636667	0.0847491	0.0293826
Oas3	1.38333	0.0851443	0.0296298
Il12b	-0.666667	0.0855405	0.0298783
Peli2	-0.31	0.0871551	0.030555
Apex1	-0.26	0.0882295	0.0310458
Lilra6	-0.533333	0.094508	0.0333774
Panx1	0.45	0.0955101	0.0339346
Il11ra1/2	-0.313333	0.0955101	0.0339784
Rps6ka1	0.303333	0.0962984	0.0343834
Tnfrsf4	0.77	0.0993246	0.0355924
Fyn	0.333333	0.100625	0.0364682
Nox1	-0.99	0.100625	0.0366118
Ifna4	-0.63	0.100625	0.0366292
Tln1	0.353333	0.100625	0.0366899
Ccl9	-0.326667	0.100625	0.0367092
Tnfrsf9	-0.566667	0.102077	0.0373709
Jun	0.873333	0.102655	0.0377155
Atg10	-0.466667	0.104323	0.0384633
Lamp2	-0.233333	0.106826	0.0395244
Xbp1	-0.333333	0.107543	0.0399344
Trim26	0.366667	0.107543	0.0400679
Fos	-0.46	0.108233	0.0405122
Il27ra	0.6	0.108233	0.0406049
Ifih1	0.346667	0.109214	0.0411143
Ccl4	-0.433333	0.110956	0.0419134
Plscr1	0.346667	0.111471	0.0422521
Ifitm1	0.32	0.112665	0.0428505
Map3k7	-0.406667	0.112866	0.0430731
Strap	-0.23	0.11299	0.0432665
Nfatc1	0.5	0.117704	0.0452239
Ms4a1	-1.09333	0.117789	0.045409
Ccr7	-0.733333	0.120422	0.04658
Il13ra1	-0.3	0.120737	0.046858
Il13ra2	0.783333	0.123704	0.0482235
Pik3ca	-0.283333	0.123704	0.0483981
Trim6	-0.563333	0.123704	0.0484895
Ccl17	0.603333	0.123918	0.0487336
Plg	-0.23	0.135801	0.0535827
Pik3c3	-0.24	0.136391	0.0539918
Il3	0.863333	0.138071	0.0548355
Hpgd	-0.246667	0.138991	0.0553805
Hdc	1.1	0.141699	0.0566854
Cd70	-0.82	0.141699	0.0568264
Cgas	0.653333	0.142042	0.0571476
F5	-0.27	0.145236	0.0587805
Il17re	-0.466667	0.145236	0.0590524
Mcoln1	-0.293333	0.145236	0.0590717
Tcn2	-0.226667	0.145236	0.0591843
Gpx7	0.503333	0.1477	0.0604866
Rnf31	0.333333	0.1477	0.0606874
Mknk1	0.376667	0.1477	0.0607615
Lag3	0.47	0.148433	0.0612552
Sele	0.576667	0.151889	0.0628775
Rasgrp4	0.45	0.152356	0.0634191
Il18rap	-0.516667	0.152356	0.0634653
Fcgrt	-0.24	0.153008	0.0639348
Il20ra	-1.38	0.155173	0.0650404
Icos	0.58	0.155735	0.065477
Cd79a	-0.803333	0.156533	0.0660153
Eif3f	-0.193333	0.158268	0.0671556
Il1b	0.52	0.158268	0.0671564
Lef1	0.903333	0.159309	0.0678044
Nfatc4	-0.44	0.160598	0.0685604
Nfkb2	0.293333	0.160886	0.0689332
Ikbke	0.506667	0.160886	0.0690997
Ern1	-0.22	0.166515	0.071733
Fasl	0.576667	0.168764	0.0729198
Ifnz	-0.453333	0.168814	0.0731853
Jak3	0.446667	0.168814	0.0734163
Tank	-0.263333	0.168814	0.0736327
Atg7	-0.24	0.168814	0.0738151
Cd28	0.76	0.17257	0.0756807
Hmgb1	-0.206667	0.175467	0.0772103
Mefv	0.386667	0.175467	0.0774051
Calm1	0.216667	0.175814	0.0777856
Il16	0.223333	0.179183	0.0795082
Vegfa	-0.293333	0.180354	0.0803534
Tmprss2	-0.413333	0.180354	0.0804944
Stat6	0.223333	0.183074	0.081945
Cxcl2	0.783333	0.183971	0.0825846
Tlr4	0.373333	0.1848	0.0831957
Cxcl12	-0.236667	0.185684	0.0838752
Fbxo6	-0.24	0.185684	0.0840743
Il12a	-0.583333	0.186768	0.0848068
Cxcr4	0.353333	0.187891	0.0855597
Tnf	0.476667	0.18959	0.0865787
Ifna1/5/6/12/13/14/15/16/b	-0.386667	0.189809	0.0869242
Thbs1	0.593333	0.192058	0.0882025
C3ar1	-0.28	0.192074	0.0884585
Sell	0.373333	0.193126	0.0891926
Il17rb	0.263333	0.193477	0.0896051
Ldhb	-0.27	0.197166	0.0915686
Cebpb	0.286667	0.202059	0.0942999
Cd8b1	-0.293333	0.202059	0.094364
Cd244a	-0.603333	0.205951	0.0964477
Ccr3	0.34	0.208161	0.0977523
Cul1	-0.246667	0.213674	0.100618
Rel	0.396667	0.217583	0.10274
Trim25	0.25	0.217789	0.103119
Map3k5	-0.226667	0.218065	0.103531
Plat	1.49667	0.218748	0.104139
Lat	0.683333	0.218963	0.104524
Il1rn	0.4	0.221364	0.106051
Kir3dl1/2	-0.343333	0.221364	0.106243
Tlr9	0.506667	0.221828	0.106928
Pfkfb3	0.473333	0.221828	0.10704
Tnfrsf10b	0.493333	0.222089	0.107453
Ackr2	0.6	0.223555	0.108452
Atp6v0d1	-0.156667	0.231159	0.11244
Ccnc	-0.203333	0.232969	0.113622
Tram1	-0.26	0.236117	0.115462
Tnfrsf1a	0.246667	0.248442	0.121897
Ifnb1	-0.683333	0.248442	0.122132
Lilra5	-0.373333	0.249911	0.123617
Ddah2	0.33	0.249911	0.12373
Igfbp7	0.163333	0.249911	0.123824
Ddost	0.26	0.252114	0.125369
Ndufs8	-0.176667	0.252114	0.125568
Il7r	-0.45	0.254065	0.126868
Adgrg3	0.276667	0.254804	0.127567
Il3ra	0.54	0.254942	0.127966
Itgae	-0.763333	0.256072	0.128864
Smad3	0.293333	0.257868	0.130102
Elane	-0.483333	0.258867	0.13094
Pik3cg	0.526667	0.262829	0.133284
Il15	-0.303333	0.265584	0.135025
Bcr	-0.236667	0.266052	0.135607
Cblb	0.26	0.270203	0.138072
Cxcl13	-0.4	0.271879	0.139281
Il21r	0.28	0.272715	0.140062
Smad4	-0.193333	0.273305	0.140718
Tnfrsf18	0.706667	0.278372	0.143688
Itk	0.67	0.278563	0.144146
Fcer1a	-0.336667	0.280076	0.145292
Ccl26	-0.873333	0.282665	0.147
Tbk1	0.226667	0.28283	0.147452
Nras	0.176667	0.288434	0.150747
Gla	0.193333	0.291991	0.152984
Tlr5	-0.32	0.29206	0.153398
Acvr1	-0.193333	0.296864	0.156552
Il18	0.333333	0.296864	0.157096
Ltc4s	-0.483333	0.296864	0.157323
Glb1	0.216667	0.296864	0.157457
Ebi3	-0.686667	0.300217	0.159624
Il17rd	0.57	0.300221	0.160014
Tcl1	0.696667	0.301336	0.160999
Rps6kb1	-0.17	0.301659	0.161561
Il2	-0.46	0.302225	0.162255
Ccr1	0.286667	0.303368	0.163261
Cxcr2	-0.483333	0.304696	0.164478
Lamp1	-0.15	0.304696	0.164764
Traf3	0.17	0.305901	0.165825
Irak1	-0.15	0.305901	0.166207
Myd88	0.296667	0.306624	0.166997
Cbl	0.236667	0.308345	0.168333
Mif	0.196667	0.309459	0.169341
Thop1	0.166667	0.311604	0.170985
Fas	-0.196667	0.311604	0.171322
Il33	0.26	0.313422	0.172727
Rbpj	0.2	0.320429	0.177158
Mavs	-0.193333	0.320429	0.17778
Klrb1	0.52	0.320429	0.177832
Hc	-0.256667	0.321898	0.179064
Crcp	-0.236667	0.322846	0.180009
Ccr1l1	-0.32	0.323507	0.180796
Il6st	0.193333	0.3264	0.182835
Txnip	-0.436667	0.333132	0.187036
Runx3	0.36	0.333387	0.187611
Dysf	0.373333	0.334177	0.188488
Il20rb	-0.483333	0.334299	0.189143
Il17a	-0.236667	0.334299	0.189422
Ceacam3	-0.37	0.336446	0.191312
Cklf	-0.213333	0.336446	0.191509
Cdh1	-0.296667	0.341023	0.194555
Il23a	-0.44	0.346538	0.19815
Ccr10	-0.563333	0.347275	0.199021
Ddx5	-0.153333	0.351842	0.202093
Gadd45b	-0.456667	0.353013	0.203222
Ackr4	-0.5	0.353246	0.203813
Pirb	0.553333	0.354258	0.204856
Casp3	0.173333	0.357842	0.207391
Tcf7	-0.18	0.359621	0.208887
Crebbp	-0.166667	0.362238	0.211053
Il17f	-0.286667	0.362238	0.211344
Nfat5	-0.196667	0.370581	0.216692
Klra1	-0.48	0.371004	0.217419
Pik3ap1	0.15	0.384231	0.225667
Gk	-0.17	0.39387	0.231838
Il24	-0.783333	0.399468	0.23565
Hlx	0.136667	0.401499	0.237802
Cd8a	-0.386667	0.401499	0.238211
Nlrp1a	0.476667	0.401499	0.238406
Gata3	0.29	0.403408	0.240062
Cd96	0.633333	0.410552	0.244844
Stat5a	-0.286667	0.411707	0.246066
Ccl28	0.593333	0.417266	0.249928
Bax	0.19	0.420073	0.252153
Cfd	0.47	0.42207	0.254222
Itpr3	0.2	0.42207	0.254443
Serpina1a	-0.196667	0.42552	0.257073
Tab1	0.183333	0.425604	0.257675
Plek	0.406667	0.426131	0.258545
Vwf	-0.163333	0.431989	0.262658
Atg12	-0.123333	0.433498	0.264137
Cd80	0.343333	0.437126	0.267453
Ptpn4	-0.18	0.437126	0.267478
Atg13	-0.166667	0.440411	0.27008
Ccr8	-0.433333	0.440411	0.270628
Prdm1	0.496667	0.440638	0.271337
Rsad2	0.163333	0.441139	0.272704
Mgam	-0.116667	0.441139	0.272787
Cflar	-0.133333	0.443206	0.274639
Ifnar2	-0.116667	0.453557	0.28164
Spib	0.4	0.460351	0.286454
Cd27	0.476667	0.460737	0.28729
Il12rb1	0.443333	0.460912	0.288312
Mapk9	0.133333	0.460912	0.288592
Tbx21	0.293333	0.461615	0.289629
Il1rl1	-0.286667	0.462645	0.290874
Akt2	-0.126667	0.466912	0.294161
Cxcl1	0.553333	0.467886	0.295379
Nfatc3	-0.166667	0.469043	0.296802
Raf1	-0.136667	0.469043	0.297323
Csf2	-0.346667	0.473206	0.300574
Trim5	-0.616667	0.47595	0.303732
Cd79b	-0.41	0.47595	0.303756
Maf	0.206667	0.47595	0.304164
Tnfrsf17	0.586667	0.482834	0.309193
Alox5	-0.193333	0.482834	0.310347
Il25	-0.263333	0.482834	0.310438
Irf3	-0.116667	0.487362	0.314355
Gzmd	-0.25	0.487362	0.31461
Il15ra	-0.183333	0.488044	0.315682
Alox12	0.316667	0.491149	0.318326
Csf1	0.16	0.494412	0.321591
Rps6ka3	0.143333	0.494412	0.321719
Gucy1a1	0.14	0.49916	0.325455
Ccl20	-0.336667	0.510588	0.333566
Atp6v1b2	0.116667	0.512414	0.335453
Il10rb	0.123333	0.512414	0.336459
Jak2	0.11	0.512414	0.336748
Il17d	-0.336667	0.52123	0.343216
Lamp3	0.346667	0.523273	0.345238
Foxp3	0.356667	0.524418	0.346672
Irak4	0.153333	0.525373	0.348408
Plcg1	0.103333	0.525373	0.349243
Gstm4	0.16	0.525373	0.349342
Gzmf	0.306667	0.532268	0.354616
Ppia	-0.106667	0.533837	0.356352
H2-DMb2	0.166667	0.53444	0.357445
Vrk3	-0.226667	0.536267	0.359361
Tnfsf4	-0.213333	0.53678	0.3604
Fcgr2b	0.123333	0.559648	0.376677
Ms4a2	-0.19	0.559648	0.377201
Ctsa	0.09	0.562726	0.380004
Plaur	0.173333	0.567972	0.384281
Tgfb2	-0.37	0.571296	0.387418
Pdcd1	0.323333	0.571296	0.388009
Tab2	0.136667	0.573408	0.390184
Foxo1	-0.0966667	0.577942	0.39424
Ifitm2	-0.1	0.577942	0.394765
Il1r2	-0.303333	0.579	0.396465
Lax1	0.163333	0.579	0.396986
Lta4h	-0.09	0.591644	0.406968
Il1rl2	0.2	0.591644	0.407186
Cd81	-0.1	0.59176	0.408031
Bcl2	0.22	0.5929	0.410223
Gzmn	-0.283333	0.5929	0.410351
Pecam1	0.143333	0.596258	0.413446
Selenos	-0.09	0.607667	0.422144
Il6	-0.46	0.608386	0.423893
Tollip	-0.09	0.608386	0.424578
Eomes	-0.373333	0.608386	0.425005
Cxcl14	0.273333	0.6088	0.427053
Hamp	-0.176667	0.6088	0.427343
Stat3	0.116667	0.6088	0.427657
Ly96	0.0833333	0.610845	0.429883
Prkcsh	-0.11	0.611807	0.431788
Il1rapl1	-0.353333	0.611807	0.432143
Crk	-0.176667	0.614932	0.435146
Tpp1	-0.15	0.617091	0.437472
Il1f9	-0.36	0.624243	0.44335
Cxcl15	-0.253333	0.625122	0.445025
Eif2ak3	0.116667	0.625122	0.445591
Alox15	-0.263333	0.626839	0.447626
Tlr6	0.126667	0.628069	0.450377
Socs1	0.39	0.628069	0.450674
Gzmg	-0.393333	0.628069	0.450942
Rgma	-0.35	0.633098	0.455372
Il5ra	-0.21	0.634094	0.457254
Mcl1	0.106667	0.634094	0.458296
Irf4	0.286667	0.634094	0.458549
Bdkrb1	-0.186667	0.636482	0.461099
Neo1	-0.113333	0.646676	0.469321
Acsl4	-0.0666667	0.651686	0.4738
Jak1	0.106667	0.655093	0.477124
Nlrp3	0.216667	0.655818	0.478501
Nfkb1	0.1	0.659237	0.481854
Rnf114	0.0766667	0.659237	0.482701
Mmp9	-0.313333	0.66164	0.485316
Cd163	-0.14	0.663884	0.487822
Ackr3	-0.37	0.669807	0.493041
Il17b	-0.363333	0.670358	0.494313
Prcp	0.07	0.674738	0.498416
Il13	-0.29	0.677992	0.502243
Il19	0.4	0.677992	0.504118
Il31ra	0.333333	0.677992	0.504132
Pnoc	0.503333	0.677992	0.504328
H2-Q10	0.0933333	0.680586	0.507138
Casp8	-0.1	0.685445	0.511646
Parp1	-0.116667	0.686667	0.514963
Bcl3	-0.22	0.686667	0.515137
Mapkapk2	0.0733333	0.686667	0.515222
Ikbkb	-0.0933333	0.68949	0.518232
Becn1	-0.0666667	0.690137	0.51978
Tpsab1	-0.27	0.690137	0.520504
Icosl	0.133333	0.690781	0.521884
Neu1	-0.0866667	0.693297	0.524681
Nfkbia	-0.12	0.699482	0.530267
Defb14	-0.22	0.703437	0.534176
Ptgs2	0.256667	0.703853	0.535402
Cxcr5	0.173333	0.706051	0.537987
Trat1	0.29	0.707475	0.540766
Lancl1	-0.06	0.707475	0.540903
Nfe2l2	0.0833333	0.708436	0.544077
Il1rapl2	-0.153333	0.708436	0.544168
Il6ra	-0.113333	0.708436	0.544387
Atp6ap2	0.09	0.711552	0.547737
Pik3cb	0.0766667	0.711552	0.548622
Ripk1	-0.0733333	0.714811	0.55206
Il7	-0.18	0.715495	0.553513
Tirap	0.15	0.716497	0.555216
Lif	0.193333	0.717108	0.556617
Rela	0.12	0.718832	0.55976
Ifngr2	0.0766667	0.718832	0.560426
Sigirr	-0.1	0.718832	0.560745
Psen1	0.0766667	0.719934	0.562757
Il5	0.42	0.719934	0.563467
Bpi	-0.19	0.723164	0.566931
Tlr7	0.176667	0.730639	0.573736
Ifnar1	-0.0633333	0.731441	0.575312
Gab2	0.12	0.73324	0.578791
Alpl	-0.156667	0.73324	0.579159
Os9	-0.0666667	0.73324	0.579573
Anpep	-0.0766667	0.734052	0.581164
Nod2	0.223333	0.736419	0.583991
Prkca	-0.0833333	0.736575	0.585067
Dnajc10	-0.07	0.739427	0.588289
Cxcl5	0.1	0.742824	0.591953
Atg4a	-0.09	0.743687	0.594821
Il1f10	0.26	0.743687	0.595436
H2-Q1	-0.0966667	0.743687	0.595527
Itln1	-0.14	0.74497	0.597518
Ms4a7	0.166667	0.74618	0.599454
Ccl11	-0.123333	0.746184	0.600422
Cdk4	-0.0633333	0.753386	0.607747
Litaf	0.0733333	0.753386	0.608167
Csf3r	0.106667	0.756941	0.612016
Itgam	0.12	0.757254	0.613248
Ahr	0.106667	0.760213	0.616628
Gzmk	0.256667	0.760543	0.61788
Creb1	0.05	0.762865	0.620753
Cd14	0.0933333	0.764138	0.622777
Ssr1	0.0666667	0.764304	0.623902
Ccl3	0.196667	0.765408	0.625793
Ifnl2/3	-0.14	0.768974	0.629703
Fcrlb	-0.246667	0.769212	0.631745
Sem1	-0.0466667	0.769212	0.631888
Plekha1	0.0766667	0.774454	0.637197
Ager	-0.163333	0.776507	0.640104
Il31	-0.243333	0.776507	0.641134
Il4	-0.136667	0.776507	0.641899
Ltf	0.206667	0.776677	0.643045
Nlrc4	0.143333	0.778577	0.645625
Tgfbr2	-0.06	0.779274	0.647211
Marco	0.226667	0.781508	0.650078
Plin4	0.0866667	0.795269	0.662553
Timp2	-0.0666667	0.797914	0.665789
Hcst	0.103333	0.7993	0.669389
Ltbr	0.07	0.7993	0.669906
Eif2ak2	0.0666667	0.7993	0.670047
Cxcr1	0.0866667	0.800715	0.674295
Alpk1	0.103333	0.800715	0.674716
Traf6	-0.06	0.800715	0.676032
Irak3	-0.133333	0.800715	0.676215
Cd36	-0.0866667	0.800715	0.676413
H2-Q2	0.126667	0.801533	0.67814
Ntng2	0.0766667	0.801575	0.680336
Bdkrb2	-0.123333	0.801575	0.681281
Ube2n	-0.0466667	0.801575	0.681287
Il1r1	-0.0933333	0.802026	0.685054
Gzmm	-0.16	0.802026	0.685969
Cd40lg	-0.163333	0.802026	0.686734
Gca	0.11	0.802026	0.687711
Ep300	-0.05	0.802026	0.688008
Il23r	-0.126667	0.802026	0.689492
Csf3	0.143333	0.802026	0.689586
Notch1	-0.05	0.802026	0.68997
Peli1	0.0566667	0.805331	0.693856
Gzme	-0.13	0.812007	0.701226
Ccl25	-0.0633333	0.812007	0.701708
Sh2d1a	-0.116667	0.815099	0.705435
Rab7	0.04	0.815592	0.706917
Tnfsf18	-0.203333	0.823794	0.715092
Csf1r	-0.09	0.828645	0.720375
Il10	-0.153333	0.832423	0.724735
Mapk13	-0.296667	0.835831	0.729691
Ikbkg	-0.04	0.835831	0.730489
Trim56	0.0333333	0.835831	0.730947
Traf2	-0.0433333	0.837578	0.734091
Ifna2	0.153333	0.837578	0.735161
Rack1	-0.04	0.837578	0.735725
Tyk2	0.0566667	0.839345	0.739433
Il22ra2	-0.0966667	0.839345	0.740369
Cd247	-0.05	0.839345	0.740535
Tnfsf9	-0.106667	0.841609	0.743621
H2-Pa	-0.143333	0.848735	0.751015
Bcl2l1	0.04	0.848892	0.752252
Map3k8	-0.06	0.852393	0.756457
Cxcl3	0.1	0.854938	0.760877
Mdfic	0.07	0.854938	0.760928
Il17ra	-0.04	0.855002	0.762091
Scarb2	0.0433333	0.855434	0.763583
Ccr9	0.0766667	0.855566	0.764808
App	0.0333333	0.858863	0.769519
Furin	-0.0333333	0.858863	0.769977
Wipi1	-0.0433333	0.860464	0.77322
Plscr2	0.04	0.860464	0.773638
Atf4	-0.03	0.870204	0.783521
Map3k3	-0.05	0.87944	0.792975
Cxcl17	-0.09	0.884499	0.798769
Slc2a3	-0.0633333	0.884499	0.799825
Ulk1	-0.03	0.885393	0.801779
Ctsl	-0.0333333	0.886843	0.80479
Vamp3	0.0333333	0.886843	0.805461
Map2k2	0.0433333	0.886843	0.806534
Il21	-0.0633333	0.894644	0.816793
Ifne	-0.1	0.894644	0.820171
Rbck1	-0.0333333	0.894644	0.820695
Ap1m1	-0.03	0.894644	0.820922
Mtor	-0.0333333	0.894644	0.820929
C5ar1	-0.07	0.894644	0.821754
Il22ra1	0.07	0.894644	0.821894
Kpnb1	-0.0333333	0.894644	0.822888
Gns	-0.0233333	0.895323	0.825355
Ifngr1	0.0333333	0.895323	0.825899
Ywhaq	-0.0266667	0.895323	0.826986
Stat5b	0.0366667	0.896387	0.829129
Atf2	0.0366667	0.897267	0.831104
Pik3r4	-0.03	0.899633	0.835344
Ptger2	-0.0633333	0.899633	0.835623
Tigit	0.113333	0.901688	0.838698
Il18r1	0.0366667	0.903356	0.842351
Cd209e	-0.0466667	0.903356	0.842587
Nos2	-0.0533333	0.910341	0.85028
Cx3cl1	0.0833333	0.911816	0.852837
Sp1	-0.03	0.915438	0.857409
Smad5	-0.0266667	0.923231	0.866104
Cd22	0.0333333	0.923231	0.867096
Trim33	0.03	0.926454	0.871322
Ifnk	0.0566667	0.93124	0.877032
Ptger4	-0.0566667	0.93124	0.878233
Kras	0.0266667	0.931517	0.8797
Lrg1	0.0633333	0.934093	0.88334
Osm	-0.0566667	0.937637	0.887904
Map2k3	0.02	0.944191	0.895332
C3	0.02	0.944943	0.897268
Adora2a	-0.0233333	0.955086	0.909022
Map2k7	-0.02	0.955086	0.90937
Akt1	-0.0133333	0.955856	0.912063
Cd40	0.0233333	0.955856	0.912577
Il1f6	-0.0433333	0.957488	0.915373
Mapk14	0.01	0.958519	0.917599
Mrc1	0.0166667	0.958992	0.919353
Il34	-0.0266667	0.958992	0.920782
Atm	0.0166667	0.958992	0.922513
Pik3r3	-0.02	0.958992	0.923014
Il22	-0.0766667	0.959475	0.925193
Gsk3b	-0.0166667	0.959475	0.925962
Tgfb3	0.0233333	0.963419	0.932499
Derl1	0.01	0.963419	0.93462
Defa1	0.0333333	0.963419	0.934746
Pxn	0.0133333	0.963419	0.934753
Havcr2	-0.03	0.96572	0.938235
Cd276	0.0133333	0.971647	0.94525
Tnfrsf25	-0.02	0.972315	0.948157
Il17rc	0.01	0.972315	0.948416
Il1f5	-0.02	0.974598	0.951904
Cd6	-0.0166667	0.975974	0.95497
Fpr1	0.0133333	0.975974	0.956683
Stat4	-0.02	0.975974	0.957035
Ifnlr1	-0.0333333	0.977253	0.959554
Il17c	-0.02	0.977398	0.96096
Apol6	0.0133333	0.977774	0.963649
Cd69	0.0166667	0.977774	0.96386
Cd2	0.01	0.981402	0.968706
Ccr4	-0.00666667	0.99098	0.980326
Ccl21a/b/c/d	-0.00666667	0.99098	0.981879
Ticam1	-0.00333333	0.99098	0.983091
Il4ra	0.00333333	0.99098	0.983288
Kdm6b	-0.00333333	0.99213	0.987511
Ace	-0.00333333	0.99213	0.988162
Tmem140	0.00333333	0.99213	0.988279
Gucy1b1	0	1	1
Lrrk2	0	1	1
Map3k1	8.88178e-16	1	1

## Sheet: ID_Trap_Adjuvant vs ID_Trap
Probe Name	logFC	adj.P.Val	P.Value
Gzma	4.37667	1.63753e-07	2.11841e-10
H2-DMb1	3.63	4.82666e-07	2.31171e-09
Cxcl9	6.62	4.82666e-07	2.42982e-09
Psmb9	2.72333	4.82666e-07	2.49762e-09
Tap1	2.56333	6.77074e-07	5.04034e-09
Gbp3	2.74667	6.77074e-07	5.25543e-09
Psmb8	2.6	1.16846e-06	1.05811e-08
Pik3cd	1.74667	1.58612e-06	1.67199e-08
Il18bp	2.73667	1.58612e-06	1.84671e-08
Itgal	2.18	1.8054e-06	2.33558e-08
Zbp1	2.71667	2.06899e-06	3.08221e-08
Stat1	2.89667	2.06899e-06	3.21189e-08
Cxcl10	2.51	2.89837e-06	4.87436e-08
Fcgr4	1.92	3.12178e-06	5.65393e-08
Gbp2	3.17667	3.88924e-06	7.54703e-08
H2-DMa	2.67	4.12982e-06	9.02957e-08
Il2rg	2.44	4.12982e-06	9.0824e-08
Samhd1	1.74	4.27879e-06	9.96355e-08
H2-Ab1	3.37	4.76766e-06	1.17187e-07
Cd44	1.71	6.71853e-06	1.7383e-07
H2-D1	1.72667	7.1695e-06	1.98804e-07
H2-K1	1.4	7.1695e-06	2.12899e-07
Klrd1	1.96667	7.1695e-06	2.1999e-07
Ifi44	2.39667	7.1695e-06	2.22598e-07
Cxcr3	1.90333	7.19247e-06	2.32615e-07
Hk3	2.00333	7.99105e-06	2.83961e-07
Irf7	2.52333	7.99105e-06	2.86152e-07
Aif1	1.82	7.99105e-06	2.89456e-07
Itgb2	2.04333	8.85532e-06	3.32218e-07
Ncf4	1.81	1.11928e-05	4.3439e-07
Ube2l6	1.18	1.37473e-05	5.55885e-07
Ccr5	1.75667	1.37473e-05	5.691e-07
Fcgr1	2.08	1.47719e-05	6.30623e-07
Rac2	2.23	1.5146e-05	6.6619e-07
Lgals3	1.79	1.55292e-05	7.03132e-07
Tap2	1.62667	1.74426e-05	8.12333e-07
H2-Eb1	3.8	2.10012e-05	1.00523e-06
Il2rb	2.12	2.16194e-05	1.06279e-06
Ccl5	3.21667	2.27915e-05	1.14989e-06
Ptprc	2.24333	3.11494e-05	1.63337e-06
Lck	1.82	3.11494e-05	1.65217e-06
Ccr2	2.24333	3.11822e-05	1.69424e-06
H2-T23	1.56667	3.25882e-05	1.83024e-06
Tyrobp	1.53333	3.25882e-05	1.88153e-06
Cxcl11	1.71333	3.25882e-05	1.90609e-06
Ripk3	1.36333	3.25882e-05	1.93927e-06
Sp100	1.17	3.50893e-05	2.1335e-06
Cd84	0.953333	4.27428e-05	2.69647e-06
Cd274	2.06667	4.27428e-05	2.71879e-06
Ifitm3	1.34667	4.27428e-05	2.76474e-06
Bst2	1.39667	4.37065e-05	2.88361e-06
Isg15	1.66333	4.45986e-05	3.00016e-06
Pycard	1.68667	4.99766e-05	3.4266e-06
Vcam1	1.67667	5.24555e-05	3.66442e-06
Ifi203	1.22	5.24891e-05	3.85215e-06
Cd3g	1.82	5.24891e-05	3.85559e-06
Hck	1.36333	5.24891e-05	3.87048e-06
Oas1a	2.07667	5.51021e-05	4.13444e-06
Xaf1	1.78667	6.60042e-05	5.03784e-06
Ifit2	1.60333	6.75496e-05	5.24318e-06
Ctss	1.73	6.89993e-05	5.44496e-06
Gbp5	3.01	7.65963e-05	6.14747e-06
Ctsw	1.37	7.65963e-05	6.24265e-06
Lcp2	1.59	8.8548e-05	7.37165e-06
Ccl2	1.55333	8.8548e-05	7.44582e-06
Psmb10	1.56	0.000102062	8.71424e-06
Nkg7	2.64667	0.00010348	8.96918e-06
Irf1	1.39	0.00013566	1.19339e-05
Casp1	1.52333	0.000154323	1.37753e-05
Mlkl	1.21	0.000162672	1.4731e-05
Lcn2	3.68667	0.00017466	1.60425e-05
C2	0.886667	0.000181429	1.6899e-05
Slc11a1	1.39333	0.000183835	1.73609e-05
Mx1	1.33333	0.000209937	2.00975e-05
Tgfb1	0.83	0.000235764	2.28749e-05
Ncf2	1.43667	0.000262719	2.58836e-05
Nod1	0.986667	0.000262719	2.61699e-05
Ifi27	1.28333	0.000285561	2.89068e-05
Cmklr1	1.19667	0.000285561	2.91841e-05
Klrk1	1.79	0.000287636	2.98032e-05
Itgax	2.12	0.000287636	3.01404e-05
Ltb	1.56	0.000323916	3.43611e-05
Ddit3	1.28	0.000343526	3.71608e-05
Adgre5	0.936667	0.000343526	3.73301e-05
Ccl24	1.52333	0.000345614	3.80042e-05
Ncr1	2.08	0.000372332	4.14237e-05
Tnfsf10	1.48333	0.000412716	4.64505e-05
Syk	1.37	0.000420647	4.80467e-05
Dtx3l	0.876667	0.000420647	4.84316e-05
Evl	1.86333	0.00043112	5.0195e-05
Sirpa	0.79	0.000433162	5.17274e-05
Ccl19	1.16667	0.000433162	5.20034e-05
Rhog	0.79	0.000433162	5.21139e-05
Pik3r5	2.18	0.000449414	5.46505e-05
Entpd1	1.48	0.000470535	5.78277e-05
Klrc1	1.72	0.000490838	6.09578e-05
Zap70	1.79333	0.000501675	6.29527e-05
Ephx2	-0.71	0.000561312	7.11624e-05
Mme	-0.953333	0.000563496	7.27123e-05
Prf1	1.74667	0.000563496	7.28973e-05
Map1lc3a	-0.703333	0.000585882	7.65512e-05
Tbxas1	1.40333	0.000595326	7.85553e-05
Cd3e	1.6	0.000658042	8.76821e-05
Fpr2	1.33	0.000666688	8.96967e-05
Rb1cc1	-0.606667	0.000711212	9.66071e-05
Pdcd1lg2	1.67333	0.000722447	9.90677e-05
Psap	0.66	0.000727684	0.000100727
Il2ra	1.40667	0.000730826	0.000102108
P2rx7	1.19333	0.000742556	0.000104707
Plcg2	1.38333	0.000744213	0.000105904
Fgr	1.11667	0.000749528	0.000107629
Apbb1ip	1.40667	0.000764611	0.000110784
Ptpn6	0.64	0.000801011	0.000117095
Plscr1	0.88	0.000872848	0.000128725
Cd68	1.04	0.00091817	0.000136597
Csf2rb	1.5	0.000924482	0.000138732
Itgb7	1.78	0.000940598	0.000142367
Dhx58	1.12	0.000969471	0.000147992
Plau	1.26	0.000994632	0.000153119
Spi1	1.27667	0.00102819	0.000159616
Npc2	0.593333	0.00106007	0.000165936
Cxcl16	0.81	0.00109189	0.00017233
Prkcd	0.836667	0.00114519	0.000182223
Pdhb	-0.553333	0.00120515	0.000194107
Tcirg1	0.836667	0.00120515	0.000194882
Sell	1.11	0.00120707	0.000197133
Il16	0.64	0.00120707	0.000198459
Il12rb2	1.05667	0.00120707	0.000201135
Rps6ka1	0.693333	0.00120707	0.000201439
Irf9	0.756667	0.00124568	0.000209493
Cxcr6	1.35	0.00131487	0.000222831
Cd3d	1.79667	0.00134266	0.000229277
Aim2	1	0.00136342	0.000234585
Lcp1	0.72	0.00138278	0.000239706
Cd4	1.23333	0.00146022	0.000255019
Rasgrp1	1.56	0.00153423	0.000274482
Tlr2	1.23	0.00153423	0.000274552
Gzmc	2.53	0.00153423	0.000274776
Il1rap	-0.64	0.00153423	0.000275884
Csf2ra	1.22	0.00173356	0.000313969
Adar	0.773333	0.00175084	0.000319365
Ccl7	1.05	0.00183372	0.000336854
Tlr1	1.12667	0.00199903	0.000369807
Tifa	1.37667	0.00201126	0.000374672
Oasl1	1.27	0.00208243	0.000390623
Casp4	0.896667	0.00208658	0.000394101
Ifitm1	0.706667	0.00210841	0.000403282
Was	1.48	0.00210841	0.00040368
Ifit3	1.49333	0.0021702	0.000418318
Xcl1	1.77667	0.00217327	0.000421722
Gzmb	1.8	0.00224651	0.00043884
Relb	1.64667	0.00225315	0.000445697
Acsl1	-0.773333	0.00225315	0.000445966
Marcks	0.936667	0.00264355	0.000526659
Hmox1	0.743333	0.00274054	0.000549525
Trim21	0.983333	0.00278074	0.000561185
Stat2	0.683333	0.00303211	0.000615835
Oas2	0.98	0.00322233	0.00065864
Batf	4.74	0.00326291	0.000671156
Calm1	0.526667	0.00326473	0.000675753
Sting1	1.25333	0.00367643	0.000765725
Akt3	0.783333	0.00371273	0.000778089
Nlrc5	1.07	0.00375898	0.000792644
Tlr9	1.33	0.00386304	0.000819583
Ccl22	1.20333	0.00437648	0.000934177
Arrb2	0.683333	0.0043838	0.000941412
Rsad2	0.633333	0.00473246	0.00102241
Cd38	0.766667	0.00504278	0.00109597
Rnf135	0.583333	0.0051547	0.00112696
Fyn	0.613333	0.00527802	0.00116489
Socs3	0.973333	0.00527802	0.00116758
Il10ra	0.753333	0.00531283	0.00118216
Chuk	-0.466667	0.00564702	0.00126382
Alox5ap	1.17333	0.00581539	0.00130903
Ctsz	0.593333	0.00598587	0.00135996
Cd86	1.2	0.00598587	0.00136289
Cd247	0.63	0.00620384	0.00142054
Vsir	0.976667	0.00657919	0.001515
Nt5e	-0.666667	0.00668448	0.00154789
H2-M3	1.01667	0.00691248	0.00160963
Ackr1	0.673333	0.00722677	0.00170203
Stat3	0.59	0.00722677	0.0017063
Cyp2e1	-0.72	0.00722677	0.00171086
Pxn	0.66	0.00743111	0.00176885
Cd6	1.18667	0.00780517	0.00186799
Lat2	1.31	0.00784764	0.00188831
Bnip3	-0.6	0.007927	0.00191766
Ifit1	1.03	0.00824341	0.00200487
Ap1s2	0.766667	0.00844102	0.00206385
Pak1	1.11667	0.00847431	0.00208636
Ccrl2	0.63	0.00847431	0.00209391
Mvp	0.556667	0.0090479	0.00225342
Tlr3	0.576667	0.0090479	0.00225905
Il1b	1.01667	0.00920059	0.00230907
Nfkb2	0.57	0.0100219	0.00252816
Tbx21	1.03	0.0103104	0.00261427
Card11	0.756667	0.011279	0.00287446
Cx3cr1	0.606667	0.0115259	0.00295231
Nfatc2	1.06333	0.0119276	0.00307063
Jak2	0.416667	0.0120132	0.00310819
Nampt	0.873333	0.0122126	0.0031756
Icos	1.06667	0.0125614	0.00328253
Gla	0.473333	0.0126963	0.00333422
Txk	1.43	0.0129065	0.00340612
Junb	0.97	0.0130733	0.00347655
Tln1	0.553333	0.0130733	0.00348395
Il1f5	1.21	0.0131856	0.00353095
Itgam	0.86	0.013218	0.00355672
Rnf31	0.59	0.0135125	0.00365343
Rab5c	0.363333	0.0137842	0.00374475
Cd40	0.76	0.0146742	0.0040055
Cbfb	0.41	0.0149509	0.00410039
Jak3	0.816667	0.0152521	0.0042027
Tlr8	0.636667	0.0153916	0.00428323
Itm2c	0.646667	0.0153916	0.0042976
Sod2	-0.336667	0.0153916	0.00430088
Tnfrsf1a	0.53	0.015436	0.0043514
Sod1	-0.34	0.015436	0.00435324
Cgas	1.09333	0.016485	0.00467039
Jaml	0.993333	0.0166987	0.00475254
Ms4a4a	0.786667	0.0183293	0.00524868
Dnaja2	-0.426667	0.0183293	0.00526405
Mefv	0.683333	0.0197338	0.00569293
Lyz2	0.626667	0.0201117	0.00582798
Ccr6	-0.756667	0.020531	0.00597603
C1qbp	-0.353333	0.0209444	0.00613691
Il33	0.606667	0.0209444	0.00615057
Lyn	0.456667	0.0213444	0.00629563
Trim25	0.473333	0.0220307	0.00652657
Ulk2	-0.373333	0.0220947	0.0065741
Havcr2	1.27333	0.0222326	0.00664388
Nlrp3	0.99	0.0225578	0.00677025
Parp9	0.49	0.0226328	0.00682205
Gab2	0.7	0.0229947	0.00696088
Il13ra2	1.17	0.0230987	0.00702223
Ifi35	0.42	0.0235437	0.007188
Trim26	0.52	0.0235821	0.0072302
Msra	-0.336667	0.0240833	0.00741503
Ncf1	0.983333	0.0240931	0.00744921
Cbl	0.526667	0.0244332	0.00758599
Il27	1.07667	0.0249012	0.00782162
Il12b	-0.87	0.0249012	0.0078225
Ccl17	0.886667	0.0249012	0.00782792
Il10rb	0.396667	0.0263376	0.00831577
Ptk2b	0.426667	0.0263376	0.00834764
Ets1	0.34	0.0267752	0.00852096
Ifng	1.45333	0.0268711	0.00858625
Ccl1	1.01	0.028233	0.00905793
Thop1	0.36	0.0289142	0.00932141
Smad3	0.566667	0.0289142	0.00935128
Xcr1	0.8	0.0292215	0.00950998
Cd59a	-0.42	0.0292215	0.00952629
Thbs1	0.996667	0.0292729	0.00961368
Eif2ak2	0.48	0.0292729	0.00961877
Cd36	0.636667	0.0292811	0.00965934
Rasgrp4	0.683333	0.0293429	0.0097177
Ifih1	0.466667	0.0301981	0.01004
Panx1	0.576667	0.0305652	0.0102016
Cap1	0.36	0.0311111	0.010424
Rab31	0.49	0.0317354	0.010682
Itpr3	0.513333	0.0317354	0.0107153
Oas3	1.7	0.0318664	0.0108008
Cd209e	0.706667	0.0321294	0.0109315
Pik3cg	0.996667	0.0322199	0.0110039
Glb1	0.436667	0.0327376	0.0112231
Ccl11	0.7	0.0327476	0.0112689
Alpk1	0.723333	0.0352085	0.0121613
Cklf	0.46	0.0356355	0.0124162
Il3ra	0.983333	0.0356355	0.0124404
Irak4	0.47	0.0356355	0.0124471
Txn1	0.35	0.0356491	0.0125929
Kir3dl1/2	-0.583333	0.0356491	0.0126015
Dysf	0.796667	0.0356491	0.0126134
Gzmf	0.95	0.0356491	0.0126363
Cxcl17	1.02667	0.0365774	0.0130127
Cxcl1	1.49667	0.0367355	0.0131164
Lax1	0.546667	0.0381217	0.0136607
Ccl6	0.496667	0.0381309	0.0137133
Atp6v1b2	0.34	0.0387674	0.0139924
Prkcq	0.683333	0.0397319	0.0143919
Strap	-0.29	0.0415745	0.0151642
Mapk8	-0.43	0.0415745	0.0151669
Pecam1	0.486667	0.0417483	0.0152843
Maf	0.55	0.0428112	0.0157288
Ccl12	0.906667	0.0430463	0.0158709
Il27ra	0.73	0.0452	0.0167597
Apex1	-0.296667	0.0452	0.0167819
Diablo	-0.313333	0.0483719	0.0180221
Ccl8	1.36333	0.0489583	0.018304
Il6st	0.376667	0.0495578	0.0186361
Egln1	-0.333333	0.0495578	0.0186563
Sugt1	-0.353333	0.0500727	0.0189149
Peli2	-0.343333	0.050349	0.0190844
H2-DMb2	0.476667	0.0512701	0.0194999
Trat1	1.25667	0.0520983	0.0199494
Il15	0.513333	0.0520983	0.0199497
Adgrg3	0.456667	0.0527668	0.0202739
Ido1	1.20333	0.053634	0.0206765
Agt	-0.383333	0.056175	0.0217287
Rnasel	0.353333	0.0587607	0.0228049
Traf3	0.303333	0.0592362	0.0230661
Il18r1	0.476667	0.0597149	0.0233298
Plin4	-0.51	0.0603754	0.0236659
Ripk2	0.45	0.0616677	0.0242522
Mcoln1	-0.363333	0.0622706	0.0245699
Il17ra	0.333333	0.0655866	0.0259631
Ccr7	-0.84	0.0662398	0.0263074
Tnf	0.646667	0.0681178	0.0271414
Socs1	1.27333	0.0686433	0.0274396
Hsd11b1	-0.276667	0.0695144	0.0278777
Litaf	0.353333	0.0696038	0.0280036
Ddost	0.396667	0.0701284	0.0283054
Cd28	0.966667	0.0742185	0.0300522
Il18	0.546667	0.0749347	0.0304392
Map3k5	-0.316667	0.0758384	0.0309044
Plek	0.843333	0.077166	0.0316092
Gba	0.38	0.077166	0.031645
Acox1	-0.29	0.0777296	0.0319767
Pik3r6	0.603333	0.0802901	0.0331339
Pik3ca	-0.31	0.0811769	0.0336049
Gucy1a1	0.33	0.0824311	0.0342308
Map2k4	-0.253333	0.0833763	0.0347311
Tlr6	0.386667	0.0875671	0.0365901
Il3	0.953333	0.0886243	0.0371466
Il1a	0.36	0.0909617	0.0382439
Lat	0.903333	0.0935329	0.0395532
Ngly1	-0.24	0.0935329	0.039567
Tank	-0.306667	0.0990735	0.042039
Fpr1	0.553333	0.0995715	0.0423791
Stt3b	-0.256667	0.100307	0.0428984
Mif	0.306667	0.100307	0.0429516
Atf6	-0.27	0.10034	0.0430958
Bcl2	0.586667	0.102126	0.043995
Acsl3	-0.393333	0.103066	0.044533
Icosl	0.456667	0.104687	0.045369
Uba52	-0.226667	0.108494	0.0471949
Itk	0.953333	0.108494	0.0472995
Tnfrsf18	1	0.109955	0.0480786
Fos	-0.44	0.110131	0.0482979
Tyk2	0.366667	0.114222	0.0502586
Pstpip1	0.7	0.114222	0.0503876
Tlr4	0.43	0.114712	0.0507524
Ddx58	0.306667	0.115622	0.0513145
Eif2ak3	0.323333	0.115622	0.0514541
Pirb	0.893333	0.118163	0.0527377
Pnoc	1.58333	0.119294	0.0533967
Lag3	0.486667	0.12015	0.0539352
Ms4a7	0.663333	0.122668	0.0552243
Lamp2	-0.213333	0.123958	0.0559657
Bdkrb1	0.52	0.127118	0.0575565
Stat6	0.246667	0.12836	0.0582849
Fas	0.283333	0.129919	0.0591611
Casp3	0.27	0.13461	0.0614714
Plscr2	0.283333	0.134689	0.0616817
Hsp90aa1	-0.446667	0.135405	0.0621845
Il17rc	0.313333	0.137086	0.0632218
Hspb1	-0.48	0.137086	0.0633116
Ctsa	0.203333	0.13787	0.063852
H2-Q2	0.613333	0.138308	0.0642568
Mapk1	-0.223333	0.138308	0.0644123
Tnfsf13b	0.433333	0.138879	0.0650639
Nfatc1	0.453333	0.138879	0.0650838
Irf4	0.766667	0.138879	0.0652172
Atg12	-0.213333	0.141969	0.0671867
Il7	0.6	0.141969	0.0672131
Gk	-0.273333	0.141969	0.0672197
Cystm1	-0.366667	0.147384	0.0701356
Hlx	0.22	0.147384	0.0701645
Myd88	0.4	0.150337	0.0717649
Serpina1a	-0.326667	0.15252	0.0731205
Atp6v0d1	-0.18	0.15252	0.0732019
Tlr5	-0.413333	0.152744	0.0735066
Cxcl2	0.81	0.153333	0.0739884
Gstm4	0.323333	0.154003	0.0745112
Ccl3	0.766667	0.15915	0.0772072
Tbk1	0.283333	0.159525	0.077699
Gca	0.52	0.159525	0.0778021
Rel	0.433333	0.15955	0.0780206
Atg3	-0.266667	0.160614	0.0787485
Ikbke	0.486667	0.160874	0.0790843
Ccr3	0.363333	0.161072	0.07939
Il21r	0.34	0.161586	0.0798995
Tgfbr2	0.246667	0.161586	0.0800615
Csf1	0.296667	0.163371	0.0811571
Cd80	0.56	0.167598	0.083741
Ddah2	0.376667	0.167598	0.0837777
Il12rb1	0.756667	0.167598	0.0839072
Nras	0.216667	0.169258	0.0850694
Ceacam3	-0.503333	0.169258	0.0851765
Nae1	-0.296667	0.173056	0.0873115
Tnfrsf10b	0.526667	0.174486	0.0882586
Pfkfb3	0.503333	0.175461	0.0889787
Mapk9	0.223333	0.175469	0.0892102
Hdc	0.96	0.176323	0.0898724
Ap1g1	-0.196667	0.180209	0.092086
Il31	0.933333	0.183458	0.0939837
Plat	1.54333	0.185013	0.0950198
Lancl1	-0.173333	0.187132	0.0963499
Tigit	0.983333	0.191418	0.0988041
Cd2	0.45	0.191754	0.0992259
Mcl1	0.25	0.192368	0.0997922
Cd79a	-0.703333	0.194771	0.101291
Adora2a	0.356667	0.196263	0.102321
Myc	0.633333	0.20575	0.107533
Il17rd	0.66	0.208177	0.109071
Il34	0.456667	0.209713	0.110147
Cx3cl1	0.76	0.212835	0.112062
Blk	-0.443333	0.213799	0.112846
Ssr1	0.226667	0.217589	0.115128
Il1r1	-0.383333	0.218585	0.115997
Raf1	-0.213333	0.218585	0.116221
Neu1	-0.223333	0.223273	0.119279
Fbxo6	-0.213333	0.223273	0.119291
Ahr	0.35	0.223781	0.119852
Ptger4	0.606667	0.227628	0.122206
Il31ra	0.806667	0.229612	0.123568
Plg	-0.176667	0.230267	0.124557
H2-Q10	0.226667	0.230267	0.124804
Cebpb	-0.26	0.230267	0.124815
Cxcl14	0.55	0.231665	0.125872
Ccr4	0.433333	0.238619	0.130188
Plaur	0.313333	0.238619	0.130268
Lrrk2	0.256667	0.241078	0.131922
Trim56	0.153333	0.243505	0.133779
Cd69	0.583333	0.243505	0.133881
Il7r	0.44	0.244263	0.134613
Jak1	0.233333	0.246149	0.136362
Ccnc	-0.19	0.246149	0.136432
Il4	0.46	0.246149	0.136608
Nfe2l2	0.213333	0.248168	0.13805
Pik3r3	0.323333	0.249004	0.139088
Tollip	-0.173333	0.249004	0.139159
Il1f8	-0.85	0.249144	0.139559
Tab2	0.243333	0.249211	0.140103
Ifna1/5/6/12/13/14/15/16/b	-0.326667	0.249211	0.140333
App	0.176667	0.249211	0.140564
Defa1	0.63	0.252119	0.14253
Nfkb1	0.216667	0.253626	0.14371
Lrg1	0.663333	0.254988	0.144875
Ulk1	-0.183333	0.254988	0.145142
Tgfb2	0.64	0.260084	0.148379
Hcst	0.363333	0.265825	0.151998
Smad4	-0.186667	0.267903	0.153533
Ikbkg	-0.173333	0.269379	0.154727
Il17re	0.336667	0.271553	0.156327
Ifna2	0.663333	0.281249	0.162273
Defb14	0.513333	0.281795	0.163076
Lif	0.476667	0.281795	0.163753
Gzmk	0.746667	0.281795	0.164194
Fcgrt	-0.173333	0.281795	0.164356
Cdh1	-0.32	0.281795	0.164411
C3	0.223333	0.288911	0.168936
Mrc1	0.236667	0.290238	0.170087
Hsp90ab1	-0.18	0.294402	0.173016
Ifne	0.626667	0.294402	0.17329
Il6	-0.806667	0.294519	0.17374
Il25	-0.36	0.294896	0.174343
Il11ra1/2	-0.186667	0.296927	0.175928
Ltf	0.626667	0.298214	0.177077
H2-Ob	0.463333	0.301116	0.179189
Map3k7	-0.253333	0.303633	0.18108
Pik3ap1	0.166667	0.304028	0.181709
Ackr3	0.736667	0.310962	0.186255
Ptpn4	-0.216667	0.312448	0.18757
Nod2	0.556667	0.312448	0.187954
H2-Q1	0.246667	0.316936	0.191208
Cxcr4	0.26	0.316936	0.191473
Vamp3	0.183333	0.319515	0.193445
Ms4a1	-0.666667	0.32171	0.19519
Lef1	0.613333	0.321833	0.195681
Bcl2l1	0.17	0.32273	0.19701
Psen1	0.176667	0.32273	0.197061
Limk2	0.29	0.326748	0.199938
Cul1	-0.186667	0.328907	0.201697
Rnf114	0.143333	0.328907	0.20211
Plekha1	0.213333	0.332781	0.204921
Hsp90b1	-0.196667	0.336769	0.207812
Cd40lg	0.526667	0.338207	0.209382
Anpep	0.18	0.338207	0.209575
F5	-0.17	0.338727	0.210335
Crebbp	-0.166667	0.338753	0.211053
Igfbp7	0.13	0.338753	0.211227
Cd27	0.56	0.34547	0.215863
Tgfb3	0.353333	0.346347	0.216859
Il1rn	0.296667	0.34706	0.217755
Cxcl13	-0.326667	0.348828	0.219315
Cd276	0.246667	0.35073	0.220964
Fcgr2b	0.173333	0.352068	0.222263
Ifna4	-0.34	0.354544	0.224285
Nox1	-0.533333	0.354957	0.225005
Gadd45b	-0.433333	0.355034	0.225513
Ticam1	0.196667	0.357985	0.227851
Ifnz	-0.29	0.361294	0.230424
Foxp3	0.46	0.361863	0.231255
Alox12	0.38	0.368421	0.235923
Bax	0.196667	0.36924	0.236925
Nlrc4	0.376667	0.374048	0.240494
Rps6kb1	-0.14	0.374641	0.241935
Klra1	0.453333	0.374641	0.242232
Prdm1	0.53	0.374641	0.242329
Mknk1	0.22	0.380877	0.246855
Map3k1	0.196667	0.383894	0.249307
Atg10	-0.24	0.38507	0.250569
Il11	0.463333	0.389818	0.254163
Rela	0.24	0.389972	0.254768
Cd8b1	0.19	0.397097	0.259937
Mtor	-0.17	0.400368	0.262596
Rbpj	0.163333	0.400958	0.263502
Tirap	0.29	0.401987	0.264698
Il1f9	-0.53	0.404392	0.266805
Neo1	-0.176667	0.405043	0.267758
Map3k8	0.22	0.405916	0.26886
Ndufs8	-0.123333	0.408449	0.271066
Cd70	-0.443333	0.410833	0.27318
Ern1	-0.126667	0.412175	0.274606
Nfatc3	-0.173333	0.417828	0.278912
Ptgs2	0.456667	0.417979	0.279554
Cxcr5	0.31	0.418044	0.280138
Ifnar2	0.116667	0.419475	0.28164
Tab1	-0.173333	0.420675	0.28299
Tcn2	-0.12	0.426999	0.287796
Il17b	0.573333	0.427567	0.288732
Cd96	0.573333	0.428081	0.289633
Gata3	0.256667	0.435168	0.294991
Ifitm2	0.123333	0.439118	0.298237
Pik3cb	-0.133333	0.44852	0.305203
Cblb	0.173333	0.452642	0.308593
Map3k3	0.196667	0.458726	0.313334
Tnfrsf17	0.58	0.459494	0.314453
Ldhb	-0.153333	0.459985	0.315384
Ep300	-0.126667	0.463561	0.319034
Tnfsf4	0.233333	0.463561	0.319036
Ripk1	0.123333	0.470201	0.324677
Ackr2	0.353333	0.470201	0.324822
Ms4a2	0.21	0.47832	0.331049
Il4ra	0.156667	0.484553	0.33599
Il24	-0.623333	0.488475	0.339341
Fcer1a	-0.213333	0.490373	0.341294
Alpl	0.27	0.496399	0.346131
Il20ra	-0.656667	0.499126	0.349087
Mapkapk2	0.106667	0.499126	0.349323
Il18rap	-0.243333	0.499275	0.350629
Ltc4s	-0.31	0.499275	0.35072
Klrb1	0.35	0.501151	0.352905
Txnip	-0.3	0.501151	0.35403
Cxcl3	0.31	0.501151	0.354616
Prcp	0.0966667	0.501151	0.354631
Ccr10	0.396667	0.501629	0.356163
Atg7	-0.116667	0.501629	0.356267
Ifnlr1	0.616667	0.503436	0.358202
Cxcl5	-0.173333	0.504286	0.359459
Ccl25	-0.153333	0.506857	0.361947
Il20rb	0.326667	0.508776	0.363975
Bdkrb2	0.276667	0.508828	0.364671
Nfkbia	-0.173333	0.514721	0.369561
Mapk13	-0.776667	0.519008	0.373664
Il1rapl2	0.226667	0.519008	0.374923
Il2	-0.283333	0.519008	0.375354
Il22	0.736667	0.519008	0.376144
Ccr1	0.176667	0.519008	0.376311
Cd14	0.17	0.519008	0.376667
Gpx7	0.216667	0.530648	0.385801
Lamp3	0.316667	0.531214	0.3869
Ywhaq	0.106667	0.534675	0.390112
Cdk4	0.106667	0.536981	0.392816
Ccl4	-0.166667	0.536981	0.393184
Parp1	0.153333	0.538619	0.395628
Il1r2	0.303333	0.538619	0.396465
Cd8a	0.273333	0.538619	0.396474
Ace	0.193333	0.539518	0.397852
Il22ra2	0.25	0.539518	0.398531
Ltbr	0.14	0.540665	0.400078
Stat5b	-0.143333	0.5482	0.406363
Prkca	0.126667	0.55347	0.410986
Kras	0.146667	0.55481	0.412699
Ccl27a/b	-0.25	0.560067	0.417333
Gzmn	0.273333	0.570657	0.426543
C3ar1	0.123333	0.570657	0.426701
Vegfa	-0.123333	0.577952	0.434035
Pik3c3	-0.09	0.577952	0.434173
Il21	0.216667	0.577952	0.434399
Il1rl2	0.186667	0.581991	0.438187
Il1rapl1	-0.346667	0.584225	0.440625
Csf2	-0.253333	0.586784	0.443841
Irak1	-0.08	0.586784	0.445113
Ifnk	0.283333	0.586784	0.445443
Casp8	-0.116667	0.586784	0.445591
Ppia	0.0866667	0.592166	0.450445
Cd19	-0.216667	0.592449	0.451426
Acsl4	-0.07	0.592919	0.452551
Bcl6	-0.48	0.59793	0.45715
Il17d	0.26	0.599734	0.460234
Traf6	-0.106667	0.599734	0.461629
Lamp1	-0.0766667	0.599734	0.462162
Acvr1	0.0966667	0.599734	0.462329
Csf1r	0.186667	0.599734	0.462408
Apol6	0.216667	0.60115	0.464836
Ifngr2	0.0966667	0.60115	0.465055
Tcl1	0.346667	0.605393	0.469519
Rps6ka3	0.103333	0.605393	0.469904
Mmp9	0.323333	0.60687	0.471835
Alox15	-0.246667	0.611379	0.476132
Akt1	0.0866667	0.613038	0.478217
Trim6	-0.183333	0.619042	0.483702
Crk	-0.156667	0.622898	0.487521
Foxo1	0.0766667	0.633225	0.496423
Tnfrsf4	0.223333	0.634532	0.499908
Traf2	0.0866667	0.634532	0.500499
Gzme	0.23	0.634532	0.50053
Akt2	-0.08	0.634532	0.50073
Ccr1l1	0.153333	0.641516	0.507081
Hamp	-0.146667	0.641516	0.507902
Runx3	0.173333	0.64576	0.512097
Tpsab1	-0.273333	0.648959	0.515473
Sort1	-0.163333	0.65267	0.519265
Il22ra1	-0.2	0.657274	0.523779
Ccl21a/b/c/d	-0.186667	0.66256	0.528848
Spib	0.23	0.665857	0.532341
Il12a	0.196667	0.66813	0.535023
Becn1	-0.0633333	0.673845	0.54047
Gucy1b1	0.0866667	0.679837	0.546156
Rgma	0.28	0.681563	0.548425
Map2k3	0.09	0.691158	0.557039
Irf3	-0.0666667	0.692236	0.558804
Sele	-0.166667	0.693351	0.5606
Eif3f	-0.0566667	0.694491	0.562421
Pik3r4	0.0833333	0.698334	0.566437
Trim33	0.106667	0.698594	0.567551
Stat4	0.21	0.706109	0.57457
Scarb2	0.08	0.712525	0.580713
Ccr9	-0.14	0.718801	0.586757
Mdfic	-0.123333	0.725043	0.593659
Il13ra1	-0.0733333	0.725043	0.593728
Notch1	0.0666667	0.726372	0.595934
Gzmm	-0.21	0.726372	0.596697
Os9	0.0633333	0.727309	0.598407
Cxcl15	0.166667	0.743234	0.612471
Il1rl1	-0.133333	0.745984	0.615702
Rbck1	0.0733333	0.748828	0.619728
Gzmg	-0.256667	0.748828	0.619987
Atm	0.0833333	0.757014	0.628634
Il23r	-0.153333	0.757014	0.629251
Ifnl2/3	-0.14	0.757014	0.629703
Ccl9	0.0666667	0.762886	0.635574
Tpsb2	-0.12	0.764868	0.638214
Cxcr1	-0.0966667	0.765342	0.6396
Map2k7	0.08	0.777091	0.650424
Mapk14	0.0433333	0.781264	0.655425
Il20	0.0933333	0.781264	0.655938
Gsk3b	-0.08	0.781394	0.657059
Wipi1	0.0666667	0.781805	0.658415
Sp1	-0.0733333	0.784576	0.661764
Mavs	0.06	0.78497	0.663112
Il1f10	0.21	0.788685	0.667271
Cd81	-0.05	0.794556	0.675258
Cxcl12	0.0533333	0.794556	0.675754
Eomes	0.193333	0.794556	0.676025
Cpa3	-0.106667	0.794556	0.676349
Ebi3	0.193333	0.796046	0.678647
Cd244a	0.14	0.796262	0.680467
Sem1	0.04	0.796262	0.680892
Irak3	0.13	0.797418	0.683803
Rab7	0.0433333	0.797418	0.683943
Ikbkb	-0.0566667	0.806742	0.692984
Tnfrsf9	0.0933333	0.81692	0.702783
Il10	-0.163333	0.821398	0.707698
Rack1	0.0433333	0.828352	0.714762
Mafb	0.126667	0.828617	0.716062
Selenos	-0.04	0.829442	0.717848
Nfat5	0.0533333	0.83938	0.728597
Il17a	0.06	0.83938	0.729115
Ctsl	-0.0466667	0.83938	0.729707
Ntng2	-0.0633333	0.842205	0.733252
Plcg1	0.0366667	0.842946	0.734988
Elane	-0.1	0.849013	0.741376
Nlrp1a	0.126667	0.853071	0.746311
Furin	-0.0366667	0.853071	0.747829
Xbp1	-0.0466667	0.853071	0.749364
Fcrlb	0.163333	0.853071	0.750208
Nos2	0.09	0.853071	0.75047
Cfd	0.126667	0.853071	0.751542
Csf3	0.11	0.860076	0.758825
Ccl20	-0.103333	0.86076	0.761832
Sh2d1a	-0.0933333	0.86076	0.762059
Il1f6	0.123333	0.86076	0.762769
Il5ra	-0.0833333	0.861371	0.765398
Atg4a	-0.05	0.861371	0.766539
Ager	0.103333	0.861371	0.766653
Sigirr	-0.05	0.863603	0.769757
Bcr	-0.0433333	0.866061	0.773069
Ccl28	-0.143333	0.866253	0.774361
Dnajc10	0.0366667	0.866404	0.775617
Timp2	-0.0433333	0.868174	0.778324
Marco	0.136667	0.872988	0.783769
Il13	0.116667	0.873058	0.785274
Atf2	0.0466667	0.873058	0.786186
Tnfsf18	0.15	0.873058	0.787403
Kpnb1	0.04	0.873058	0.78835
Lilra5	-0.06	0.875284	0.793162
Ptger2	0.08	0.875284	0.793372
Il15ra	-0.0466667	0.875284	0.793757
Ctsg	-0.0666667	0.875321	0.794923
Gzmd	-0.06	0.884335	0.80482
Hmgb1	0.0266667	0.884335	0.805397
Pdcd1	0.09	0.884748	0.806918
Vwf	-0.0333333	0.890193	0.813796
Tlr7	0.0733333	0.890193	0.814187
Cd79b	0.09	0.891961	0.816958
C5ar1	-0.07	0.895932	0.821754
Tnfrsf25	0.0633333	0.911109	0.83702
Atg13	-0.03	0.911109	0.838032
Cd22	0.04	0.912932	0.840889
Gns	-0.02	0.92146	0.849937
Kdm6b	0.04	0.921467	0.851135
Atf4	-0.02	0.923846	0.854527
Ifnar1	-0.02	0.926071	0.858599
Ackr4	0.0666667	0.926071	0.860079
Ap1m1	0.0233333	0.926071	0.86018
Jun	-0.06	0.938895	0.873449
Crcp	-0.0266667	0.938895	0.874521
Lta4h	-0.0166667	0.939121	0.875946
Il17f	0.0333333	0.942109	0.879952
Prkcsh	0.02	0.944011	0.88466
Ddx5	-0.0166667	0.944011	0.885239
Il9	0.0366667	0.944011	0.885392
Cflar	-0.0166667	0.945682	0.888182
Cd163	-0.0266667	0.950206	0.893661
Ifngr1	-0.02	0.95024	0.894922
Smad5	0.02	0.953621	0.89934
Ifnb1	0.05	0.955526	0.904426
Nfatc4	0.0266667	0.955526	0.904477
Bcl3	0.04	0.955526	0.904845
Ube2n	-0.0133333	0.955684	0.906231
Il5	0.0833333	0.955707	0.908021
Map2k2	0.02	0.955707	0.909902
Csf3r	0.0233333	0.955707	0.911123
Crp	-0.0166667	0.955707	0.911204
Derl1	0.0133333	0.955707	0.912913
Trim5	-0.0633333	0.955707	0.91367
Tnfsf9	-0.0333333	0.959117	0.918399
Fasl	-0.03	0.959117	0.919412
Peli1	0.0133333	0.959569	0.925941
Il9r	0.04	0.959569	0.926378
Hc	0.0166667	0.959569	0.927285
Bpi	-0.03	0.959569	0.927394
Il6ra	0.0166667	0.959569	0.928333
Alox5	-0.0166667	0.959569	0.928521
Lilra6	-0.02	0.959569	0.92865
Tmem140	-0.02	0.959569	0.929777
Tram1	0.0133333	0.960115	0.931548
Slc2a3	-0.02	0.963508	0.936086
Tmprss2	-0.0166667	0.965473	0.939324
Osm	0.03	0.965473	0.940493
Il17rb	0.01	0.968547	0.94474
Atp6ap2	0.01	0.968834	0.946274
Il17c	0.0266667	0.969282	0.947965
Hpgd	-0.00666667	0.97442	0.954679
Stat5a	0.0133333	0.97442	0.955511
H2-Pa	0.0233333	0.976037	0.958705
Itln1	-0.0133333	0.976037	0.959622
Cxcr2	0.0133333	0.983157	0.967894
Creb1	0.00333333	0.985691	0.973527
Mgam	-0.00333333	0.985691	0.974245
Ly96	-0.00333333	0.985691	0.974419
Ctla4	-0.01	0.985691	0.975849
Il19	0.0166667	0.985691	0.977548
Vrk3	0.00666667	0.985691	0.97804
Itgae	-0.01	0.988905	0.983182
Il23a	0.00666667	0.988905	0.983787
Tpp1	0.00333333	0.989868	0.986026
Ccr8	0.00333333	0.995607	0.993031
Ccl26	0.00333333	0.996634	0.995344
Tcf7	0	1	1
