# Supplementary material for: Ultra-low volume intradermal administration of radiation-attenuated sporozoites with the glycolipid adjuvant 7DW8-5 completely protects mice against malaria
Source: Sci Rep. 2024 Feb 4;14:2881. doi: 10.1038/s41598-024-53118-9 (PMC10838921; doi:10.1038/s41598-024-53118-9)
Supplement: Supplementary file 3 — Supplementary Information 3. [file 41598_2024_53118_MOESM3_ESM.xlsx]

## Sheet: 6- IV_Trap - Control
Probe Name	logFC	adj.P.Val	P.Value
H2-DMb1	0.89	0.0491451	0.000219227
Zbp1	1.14333	0.0491451	0.000220499
Psmb8	0.776667	0.0491451	0.000222416
Cxcl9	1.65333	0.0491451	0.000254308
Cxcr6	1.09333	0.0665276	0.000430321
Map3k1	-0.75	0.103128	0.000881669
Tmprss2	-0.853333	0.103128	0.000933889
Il18bp	0.656667	0.121611	0.00135794
Il1rl1	-1.49	0.121611	0.00141591
Il17d	-1.16	0.131643	0.00170301
Stat5a	-0.69	0.140667	0.00208745
Fpr2	1.07667	0.140667	0.00225593
Ccl12	1.81333	0.140667	0.00238263
Neu1	-0.533333	0.140667	0.00254765
Msra	-0.306667	0.171771	0.00384783
Ly96	-0.47	0.171771	0.00392632
Tcn2	-0.363333	0.171771	0.00415908
Psmb9	0.7	0.171771	0.00416837
Nt5e	-0.506667	0.171771	0.00428106
Stat1	0.756667	0.171771	0.00444426
Cd86	0.9	0.181575	0.00500248
Tlr8	0.713333	0.181575	0.00516773
Pak1	-1.29333	0.204786	0.00626574
Tab1	-0.6	0.204786	0.00686544
Irf4	-1.22333	0.204786	0.00714166
Gzmd	1.06	0.204786	0.00739439
Cxcl17	-1.31	0.204786	0.00755209
Ccl5	1.04333	0.204786	0.00775279
Lgals3	0.65	0.204786	0.00792803
Ccr8	-1.89333	0.204786	0.00794771
Hspb1	-1.14333	0.221666	0.00895281
Tab2	-0.52	0.221666	0.00917634
Fcgr4	0.52	0.224158	0.0097412
Sell	-0.733333	0.224158	0.0101618
Il1f9	-1.31	0.224158	0.0101837
Gzma	0.763333	0.224158	0.0104394
Psmb10	0.546667	0.249766	0.0119552
Prkcsh	-0.33	0.264667	0.013091
Nampt	0.516667	0.264667	0.014264
Acox1	-0.273333	0.264667	0.0143959
Ccr2	0.756667	0.264667	0.0147042
Mtor	-0.386667	0.264667	0.0149518
Irak1	-0.263333	0.264667	0.014961
Tgfbr2	-0.373333	0.264667	0.0152985
Ctla4	-0.936667	0.264667	0.0156528
Atm	-0.416667	0.264667	0.0160443
Tap1	0.48	0.264667	0.0164224
Bst2	0.393333	0.264667	0.0167526
Ube2l6	0.336667	0.264667	0.0170475
Marco	1.18333	0.264667	0.0175551
Ccr5	0.6	0.264667	0.0177836
Acvr1	-0.353333	0.264667	0.0178043
Ripk1	0.353333	0.265022	0.0187656
Itgal	0.52	0.265022	0.0192688
Syk	-0.563333	0.265022	0.0193252
Sele	-1.34	0.265022	0.0194739
Nfe2l2	-0.396667	0.265022	0.0200472
Foxo1	-0.36	0.265022	0.0201485
Ifnb1	-1.42667	0.265022	0.0204613
Vwf	-0.48	0.265022	0.0205709
Ccl25	-0.6	0.265027	0.0212404
Fcgr2b	-0.333333	0.265027	0.021257
Pecam1	-0.486667	0.27085	0.0220744
Pik3ca	-0.333333	0.272056	0.0225247
Sod2	-0.226667	0.279354	0.0234903
Mapk8	-0.44	0.284226	0.0243004
Ccl7	1.19667	0.284226	0.0247358
Mgam	-0.233333	0.284226	0.0250031
H2-Ab1	0.646667	0.298198	0.0266296
Il17b	-1.23	0.298198	0.0270037
Ldhb	-0.536667	0.299814	0.0288946
Trat1	-1.30333	0.299814	0.0289824
Aif1	0.556667	0.299814	0.0294346
Tlr3	-0.506667	0.299814	0.0294768
Dtx3l	0.326667	0.299814	0.0301201
Gba	-0.346667	0.299814	0.0308779
Cd2	-0.616667	0.299814	0.0313263
Cxcl13	-0.703333	0.299814	0.0314547
Lat2	1.25333	0.299814	0.032073
H2-T23	0.35	0.299814	0.0320762
Sp1	-0.38	0.299814	0.0323774
Ccl24	0.926667	0.299814	0.0324374
Il17rc	0.44	0.299814	0.032493
Ltc4s	0.786667	0.299814	0.0329447
Ikbkg	-0.27	0.299814	0.0329679
Il13ra2	-0.776667	0.299964	0.0341536
Il17re	-0.85	0.299964	0.0341752
Casp1	0.956667	0.299964	0.0344906
Smad4	-0.32	0.299964	0.0345366
Cd68	0.406667	0.315799	0.0371051
Kdm6b	-0.453333	0.315799	0.037414
Cxcl10	0.493333	0.315799	0.0375854
Cd3d	0.73	0.327185	0.0393638
Cklf	-0.5	0.330324	0.0413951
Il1rl2	0.626667	0.330324	0.0415925
Irf7	0.55	0.330324	0.042002
Tcf7	-0.49	0.330324	0.0429821
Stat5b	-0.436667	0.330324	0.0430736
Il6ra	-0.366667	0.330324	0.0431104
Ifnar1	-0.226667	0.330324	0.0438676
Ifngr2	-0.366667	0.330324	0.0443746
Ctsa	-0.236667	0.330324	0.04446
Cd40lg	-0.953333	0.330324	0.0447886
Ifnlr1	-1.23	0.330324	0.0448591
Ulk2	-0.24	0.330324	0.0448694
Cd79a	-0.87	0.331723	0.0454886
Il10	-1.06	0.331789	0.0466414
Il16	0.416667	0.331789	0.0469488
Spi1	-0.38	0.331789	0.0470778
Ctsz	-0.28	0.331789	0.0472145
Agt	-0.323333	0.338595	0.0496641
C2	-0.26	0.338595	0.0505211
Notch1	-0.286667	0.338595	0.0534192
Map2k2	-0.303333	0.338595	0.0534235
Ctss	0.456667	0.338595	0.053682
Ddost	-0.286667	0.338595	0.0536912
Plg	-0.236667	0.338595	0.0544917
Hk3	0.513333	0.338595	0.0556307
Acsl4	0.216667	0.338595	0.0560096
Litaf	-0.396667	0.338595	0.0561795
Cd8b1	0.66	0.338595	0.0562074
Ltbr	-0.58	0.338595	0.0563865
H2-Eb1	0.67	0.338595	0.0567678
Atp6v0d1	-0.176667	0.338595	0.0571133
Plaur	0.856667	0.338595	0.0575301
Ifi44	0.596667	0.338595	0.0581313
H2-K1	0.21	0.338595	0.0585362
Pik3cb	-0.236667	0.338595	0.0594662
Plcg1	-0.316667	0.338595	0.0601953
Xbp1	0.28	0.338595	0.0605412
Il6	-1.12333	0.338595	0.0611093
Tyrobp	0.303333	0.338595	0.0628865
Il4ra	-0.346667	0.338595	0.0631123
Klrd1	0.53	0.338595	0.063205
Cxcl5	0.65	0.338595	0.0635107
Map3k8	0.423333	0.338595	0.0640887
Hc	-0.34	0.338595	0.0640954
Mapk9	-0.246667	0.338595	0.0643424
Cxcl14	-0.806667	0.338595	0.0643756
Map3k5	-0.25	0.338595	0.0644429
Tram1	-0.25	0.338595	0.064901
Tigit	-1.06333	0.338595	0.0650686
Atg12	-0.24	0.338595	0.065157
Bdkrb2	0.7	0.338595	0.0654478
Tnfsf18	0.976667	0.338595	0.065585
App	-0.213333	0.338595	0.0656662
Slc2a3	-1.13667	0.338595	0.0657322
Sigirr	-0.34	0.338595	0.0658994
Cbfb	0.26	0.338595	0.0664252
Ifitm3	0.276667	0.338595	0.0664477
Ywhaq	-0.23	0.338595	0.0666452
Apex1	-0.313333	0.338595	0.0669718
Ifnk	-0.85	0.338595	0.0675393
C1qbp	-0.186667	0.338595	0.067847
Ap1m1	-0.286667	0.338595	0.0678942
Runx3	1.07333	0.338667	0.0683468
Kras	-0.35	0.344205	0.0699097
Stat3	-0.29	0.34666	0.0708568
Ndufs8	-0.173333	0.349583	0.0722032
Pdcd1	-0.893333	0.349583	0.0727292
Rel	-0.466667	0.349583	0.072811
Nkg7	0.783333	0.351305	0.073624
Fbxo6	-0.323333	0.362286	0.076394
C3	-0.256667	0.364931	0.0774238
Cd81	-0.243333	0.370733	0.0791344
Cd70	-0.633333	0.376853	0.0813473
Ms4a4a	0.526667	0.376853	0.0818709
H2-Q1	-0.45	0.376853	0.0821572
Prkcd	-0.293333	0.376853	0.0825597
Cxcl11	0.576667	0.376853	0.0828785
Isg15	0.496667	0.379052	0.0839945
Il17rd	0.776667	0.379052	0.0843427
Ctsl	-0.24	0.381692	0.0854239
H2-DMa	0.43	0.384191	0.0864803
Thop1	-0.293333	0.384378	0.0870196
Mme	-0.31	0.385511	0.0877749
Wipi1	0.266667	0.392925	0.0899713
Il33	-0.436667	0.393649	0.0906463
Map2k3	-0.293333	0.395781	0.0916492
Ccl9	-0.306667	0.396928	0.0930131
Gbp3	0.513333	0.396928	0.0930356
Ern1	-0.276667	0.396928	0.0934551
Lamp1	-0.183333	0.405958	0.0962984
Pik3r4	-0.286667	0.405958	0.0969239
Os9	-0.196667	0.405958	0.0971567
Map1lc3a	-0.266667	0.405985	0.0976886
Il3	-0.896667	0.409836	0.0995171
Tlr9	-0.933333	0.409836	0.0996755
Tifa	0.403333	0.410185	0.100291
Il11ra1/2	-0.256667	0.415466	0.10212
Rac2	0.416667	0.417141	0.103391
Cd14	-0.373333	0.417141	0.103611
Atg7	-0.26	0.425339	0.106543
Tyk2	-0.296667	0.425339	0.106748
Mapk14	-0.143333	0.426802	0.107667
Ifitm2	-0.19	0.428309	0.109995
Tnfrsf17	-0.82	0.428309	0.110318
Creb1	-0.22	0.428309	0.110489
Mcl1	-0.24	0.428309	0.110615
Sod1	-0.15	0.428309	0.110817
Ep300	-0.256667	0.434819	0.113064
Il17f	-0.443333	0.441467	0.115364
Il7	-0.463333	0.441638	0.116498
Thbs1	-0.686667	0.441638	0.116551
Nfatc2	-0.583333	0.444604	0.118085
Socs1	-0.986667	0.444604	0.118484
H2-Q2	-0.576667	0.44934	0.120328
Rhog	0.24	0.449841	0.121057
Cystm1	-0.313333	0.449841	0.121626
Gns	-0.186667	0.452564	0.12341
Crk	-0.356667	0.452564	0.123533
Hsd11b1	-0.266667	0.455558	0.12586
Akt2	-0.176667	0.455558	0.126201
Pycard	0.576667	0.455558	0.126788
Gzmf	-0.49	0.455558	0.127241
Furin	-0.173333	0.455558	0.127297
Fcgr1	0.403333	0.456673	0.128199
Tnfrsf25	-0.576667	0.456796	0.128825
Cd40	-0.56	0.457221	0.129889
Cd59a	-0.246667	0.457221	0.130127
Uba52	-0.16	0.462667	0.132276
Il10ra	-0.346667	0.471865	0.135516
Lyz2	-0.326667	0.473075	0.136476
Tnfrsf4	-0.673333	0.477896	0.138724
Egln1	-0.226667	0.477896	0.140121
Map2k7	-0.266667	0.477896	0.140128
Fcer1a	-0.703333	0.477896	0.140339
Cxcr5	-0.79	0.482041	0.14252
Hmgb1	-0.163333	0.482041	0.142804
Pik3r6	-0.47	0.482696	0.143622
Trim5	0.933333	0.483164	0.144387
Ptprc	0.376667	0.485483	0.145708
Cxcr1	0.433333	0.487692	0.147002
Dnaja2	-0.193333	0.490556	0.14906
Oas1a	0.356667	0.490556	0.149598
Trim26	-0.253333	0.490556	0.149769
Kir3dl1/2	0.543333	0.494319	0.151557
Sp100	0.276667	0.495204	0.153105
Irf9	0.183333	0.495204	0.15311
Ccl22	-0.45	0.495985	0.153993
Il20ra	-1.04333	0.499183	0.156077
Il1b	-0.503333	0.499183	0.157041
Was	0.48	0.499183	0.157606
Tlr1	-0.343333	0.499183	0.158526
Sting1	0.516667	0.499183	0.158817
Il15	-0.56	0.499183	0.15917
Ifit1	0.48	0.499183	0.16049
Cd209e	0.81	0.499183	0.160818
Ap1s2	-0.303333	0.499183	0.161048
Bcl2l1	-0.27	0.499183	0.161443
Cblb	-0.206667	0.500689	0.163023
Plscr2	-0.29	0.500689	0.163226
Tollip	-0.156667	0.501276	0.164193
Panx1	0.386667	0.501276	0.165629
Mapk1	-0.153333	0.501276	0.16589
Ncf1	-0.453333	0.501276	0.166011
Rab5c	-0.14	0.502794	0.167476
Ms4a1	-0.923333	0.502794	0.168541
Nfkbia	-0.273333	0.502794	0.168561
Il7r	-0.49	0.502794	0.169116
Glb1	-0.29	0.504228	0.17025
Nfatc1	-0.306667	0.507536	0.172024
Itln1	-0.9	0.50824	0.173365
Eif3f	-0.14	0.50824	0.174695
Il20rb	-0.483333	0.50824	0.175325
H2-D1	0.176667	0.50824	0.17624
Rbck1	-0.22	0.50824	0.176415
Itm2c	-0.233333	0.50824	0.177324
Entpd1	0.303333	0.50824	0.17757
Ackr4	-0.703333	0.50824	0.178877
Il12rb1	-0.653333	0.50824	0.179846
Lamp2	-0.176667	0.50824	0.179932
Ccl28	-0.863333	0.50824	0.179954
Lcp2	0.323333	0.50824	0.180409
Trim25	-0.176667	0.50824	0.18081
Tnfrsf10b	-0.473333	0.509772	0.182341
Card11	-0.4	0.509772	0.182674
Gucy1b1	-0.24	0.511184	0.183987
Cdh1	-0.316667	0.511184	0.184503
Ackr2	-0.99	0.512939	0.185799
Tgfb3	0.54	0.514946	0.187192
Trim33	0.39	0.516721	0.188506
Gsk3b	-0.2	0.518805	0.190109
Il31	-0.9	0.518805	0.190609
Ddx5	-0.153333	0.521396	0.192235
Foxp3	-0.583333	0.523623	0.193734
Nae1	-0.276667	0.524594	0.195064
Gzmn	-0.456667	0.524594	0.19545
Ccl2	0.513333	0.525385	0.196905
Casp4	-0.476667	0.525385	0.197341
Apol6	-0.37	0.525385	0.197784
Becn1	-0.186667	0.53251	0.201155
Pik3r5	-0.79	0.53408	0.202439
Tbx21	-0.533333	0.537496	0.20444
Il17c	-0.79	0.537496	0.205125
Crebbp	-0.163333	0.537776	0.20624
Stat6	-0.31	0.537776	0.206949
Sirpa	-0.196667	0.537776	0.207319
Nod2	0.596667	0.540042	0.209619
Trim6	-0.34	0.540042	0.209697
Fasl	-0.753333	0.540042	0.21103
Cd274	0.3	0.540042	0.211662
Tnfsf13b	0.65	0.540042	0.211685
Igfbp7	-0.15	0.540606	0.212606
Prdm1	0.616667	0.546675	0.215929
Pxn	-0.24	0.546675	0.216407
Plau	-0.383333	0.547074	0.217453
Tcl1	-0.6	0.547074	0.218504
Nras	-0.146667	0.547074	0.218688
Tank	0.236667	0.550657	0.220833
Ifng	0.816667	0.553592	0.222919
Tpsb2	-0.53	0.553592	0.223442
Il13	-0.563333	0.55552	0.224939
Ackr1	-0.333333	0.56583	0.230463
Atf4	-0.18	0.56583	0.230577
Gla	-0.256667	0.567041	0.231805
Ccr10	-0.76	0.568463	0.233787
Il2rb	0.31	0.568463	0.233857
Ifit3	0.39	0.57055	0.235453
Nfkb1	-0.196667	0.572422	0.236966
Pdcd1lg2	-0.53	0.573047	0.237966
Gpx7	0.31	0.577213	0.240443
Il24	-0.67	0.591844	0.247303
Samhd1	0.156667	0.598937	0.251042
Ifit2	0.31	0.600882	0.252939
Eif2ak2	0.263333	0.600882	0.253412
Prkcq	0.413333	0.602226	0.25496
Fos	-0.336667	0.602226	0.255537
Plin4	-0.346667	0.603867	0.25712
Oasl1	0.383333	0.603867	0.257796
Lrrk2	-0.21	0.604225	0.259494
Cd244a	0.65	0.604225	0.259512
Ifngr1	-0.166667	0.605298	0.260756
Ifnz	-0.366667	0.609155	0.264113
Ifna2	-0.613333	0.609155	0.264345
Tmem140	-0.443333	0.609155	0.264955
Lrg1	-0.49	0.609155	0.265594
Trim21	0.25	0.609155	0.267361
Ifnar2	-0.123333	0.609155	0.267508
Hsp90aa1	0.216667	0.609155	0.267934
Tnfsf10	0.236667	0.611533	0.269771
Slc11a1	0.3	0.612125	0.271135
Pdhb	-0.143333	0.612125	0.271616
Itgb2	0.303333	0.620893	0.276309
Marcks	0.203333	0.621737	0.277489
Ms4a7	-0.423333	0.62196	0.278999
Ptpn6	-0.156667	0.62196	0.280555
Tnfrsf9	0.56	0.62196	0.281191
Ifi27	0.206667	0.62196	0.28206
Maf	-0.236667	0.62196	0.282129
Cxcr3	0.39	0.62196	0.282416
Casp3	-0.163333	0.627194	0.287067
Ccl26	-0.65	0.627194	0.28717
Cd44	0.233333	0.627194	0.287749
Psen1	-0.13	0.627194	0.288973
Tnfrsf18	-0.506667	0.627194	0.290341
Tgfb1	0.133333	0.627194	0.290554
Itpr3	-0.226667	0.627194	0.291267
Klrb1	-0.563333	0.627194	0.291284
Ephx2	-0.153333	0.627402	0.292192
Bpi	-0.296667	0.62758	0.2934
Ctsw	0.213333	0.62758	0.293899
Ap1g1	-0.11	0.628417	0.295105
Elane	-0.64	0.628417	0.295917
Ikbkb	-0.146667	0.633426	0.299787
Mlkl	0.213333	0.633426	0.299994
Fcrlb	-0.563333	0.633426	0.301747
Parp1	-0.203333	0.633426	0.302506
Il18r1	-0.3	0.633426	0.305529
Gbp5	0.323333	0.633426	0.30641
H2-DMb2	-0.22	0.633426	0.306415
Tirap	-0.233333	0.633426	0.306434
Gbp2	0.36	0.633426	0.306454
Il1rapl1	-0.483333	0.633426	0.307033
Ebi3	0.45	0.633426	0.30729
Plcg2	-0.35	0.633785	0.308284
Zap70	0.31	0.635096	0.31
Il1rn	0.366667	0.635096	0.310564
Lef1	-0.69	0.635393	0.312027
Il6st	-0.15	0.635393	0.312353
Ptger4	-0.496667	0.638666	0.314789
Tlr4	0.303333	0.63898	0.316587
Tap2	0.17	0.63898	0.317742
Akt3	-0.31	0.63898	0.317875
Ifnl2/3	-0.513333	0.63898	0.31825
Alox5ap	0.383333	0.642559	0.320864
Rb1cc1	-0.126667	0.643071	0.321952
Prcp	-0.17	0.648628	0.3257
Il20	-0.32	0.648628	0.327425
Vamp3	0.166667	0.648628	0.327943
Serpina1a	-0.183333	0.648628	0.32809
Ccl8	-0.656667	0.650619	0.3301
Ccrl2	-0.283333	0.650619	0.330781
Ccl4	0.21	0.654664	0.333684
Klra1	-0.593333	0.655639	0.335029
Fas	-0.186667	0.659645	0.337929
Fcgrt	-0.116667	0.660508	0.339226
Tgfb2	-0.366667	0.662647	0.341525
Cd38	0.166667	0.662647	0.342039
Ssr1	-0.12	0.662855	0.343004
Gca	-0.27	0.663905	0.344406
Relb	0.336667	0.672292	0.349961
Limk2	-0.18	0.672292	0.350496
Mx1	-0.27	0.677366	0.355216
Rnasel	-0.213333	0.677366	0.355556
Ifi203	0.17	0.677366	0.355771
Hsp90ab1	-0.116667	0.67868	0.357339
Rasgrp1	-0.276667	0.688536	0.364518
Psap	-0.106667	0.688536	0.364529
Gzme	0.43	0.688536	0.3652
Il4	0.366667	0.689647	0.368461
Cd22	-0.246667	0.689647	0.369106
Prkca	-0.206667	0.689647	0.371776
Il27ra	-0.313333	0.689647	0.371926
Ngly1	-0.133333	0.689647	0.3724
Tbxas1	-0.21	0.689647	0.37288
Txk	0.486667	0.689647	0.37363
Ppia	-0.12	0.689647	0.37365
Csf3	-0.513333	0.689647	0.374958
Cd79b	0.553333	0.689647	0.375137
Traf2	-0.116667	0.689647	0.375613
Cxcl16	0.183333	0.689647	0.376495
Ncr1	0.443333	0.693251	0.379904
Ms4a2	0.226667	0.693251	0.380257
Pik3c3	-0.136667	0.699429	0.38455
Cfd	-0.783333	0.701248	0.386458
Il5ra	0.33	0.702214	0.38846
Il19	-0.423333	0.702214	0.388807
Map2k4	0.0933333	0.704243	0.390841
Atg10	-0.32	0.712556	0.396376
Jak2	-0.133333	0.7279	0.405854
Lax1	-0.203333	0.728557	0.407163
Il1r2	-0.373333	0.731609	0.409815
Cmklr1	-0.163333	0.73571	0.415482
Alpl	0.203333	0.73571	0.417666
Txn1	-0.0933333	0.73571	0.417838
Evl	0.446667	0.73571	0.418354
Mcoln1	0.133333	0.73571	0.422699
Il9	0.453333	0.73571	0.422821
Trim56	-0.113333	0.73571	0.423735
Gata3	0.273333	0.73571	0.423845
Cd163	-0.176667	0.73571	0.424158
Rela	-0.17	0.73571	0.424362
Ntng2	0.186667	0.73571	0.425356
Junb	0.24	0.73571	0.426333
Irf3	-0.0966667	0.73571	0.426412
Hdc	0.466667	0.73571	0.426739
Il1r1	-0.22	0.73571	0.427033
Ripk2	-0.16	0.73571	0.42734
Adora2a	0.243333	0.735999	0.42846
Atf2	0.13	0.737629	0.430363
Ticam1	-0.166667	0.740443	0.432963
Atg4a	-0.166667	0.740786	0.435644
Anpep	-0.123333	0.740786	0.435759
Cd36	-0.266667	0.740786	0.436047
Ager	-0.336667	0.740786	0.436997
Cxcl12	-0.116667	0.74152	0.438567
H2-M3	-0.2	0.74152	0.440107
Il17rb	0.156667	0.74152	0.440988
Calm1	-0.08	0.74152	0.441442
Aim2	0.223333	0.74152	0.442486
Defb14	-0.66	0.74152	0.443185
P2rx7	0.32	0.745962	0.447142
Mapkapk2	0.11	0.745962	0.44777
Rab7	-0.0833333	0.746436	0.44902
Scarb2	0.113333	0.750226	0.452271
Strap	-0.0866667	0.752343	0.45452
Cd27	-0.453333	0.753694	0.456311
Lcn2	0.37	0.75422	0.457606
Npc2	-0.08	0.755771	0.459525
Il17a	-0.266667	0.756939	0.461554
Xaf1	0.18	0.756939	0.462414
Il1a	0.273333	0.756939	0.463172
Il2	-0.326667	0.76358	0.468224
Spib	0.48	0.765395	0.470327
Ifi35	0.103333	0.766113	0.471759
Eomes	-0.456667	0.768365	0.474662
Cd19	-0.473333	0.768365	0.476926
Tnfsf9	0.243333	0.768365	0.477945
Lyn	-0.1	0.768365	0.480298
Blk	0.373333	0.768365	0.48034
Mvp	-0.11	0.768365	0.480455
Il21r	0.206667	0.768365	0.48084
Rps6kb1	0.09	0.768365	0.481098
Pik3cd	0.193333	0.771071	0.485417
Hlx	0.0833333	0.771071	0.486652
Lcp1	-0.0966667	0.771071	0.487011
Lat	0.266667	0.771071	0.48706
Itgb7	0.243333	0.771071	0.48778
Plekha1	0.1	0.775297	0.492419
Xcr1	0.373333	0.775297	0.49374
Chuk	-0.0866667	0.775297	0.493976
Cxcl1	0.346667	0.775297	0.494465
Il12rb2	0.286667	0.775944	0.495882
Acsl1	-0.113333	0.776905	0.49824
Hmox1	-0.113333	0.776905	0.499482
Rbpj	0.11	0.776905	0.499511
Cx3cl1	0.293333	0.779585	0.503486
Rgma	0.343333	0.779585	0.503766
Il23a	-0.32	0.779585	0.504686
Tbk1	0.09	0.779585	0.505268
Cpa3	-0.203333	0.784136	0.509232
Il10rb	-0.11	0.78479	0.510672
Atf6	0.09	0.787005	0.513131
Adgrg3	-0.22	0.790392	0.517202
Il23r	-0.183333	0.790392	0.517385
Irf1	0.14	0.792218	0.519763
Gzmc	0.406667	0.792218	0.52063
Akt1	0.0866667	0.805603	0.530468
Peli1	-0.0933333	0.808281	0.533277
Ddah2	-0.16	0.80946	0.535103
Il1rap	-0.0933333	0.815246	0.540215
Ccnc	-0.113333	0.815246	0.541036
Ltb	0.22	0.816173	0.543347
Irak4	-0.103333	0.816173	0.5438
Tpp1	-0.103333	0.816173	0.545941
Ceacam3	-0.21	0.816173	0.546278
Lag3	-0.323333	0.816173	0.546931
Atp6ap2	-0.0966667	0.816302	0.54945
Il1f10	0.41	0.816302	0.549736
Timp2	0.1	0.816302	0.551101
Jun	0.193333	0.816302	0.5528
Mefv	0.176667	0.816302	0.553138
Il15ra	0.116667	0.816302	0.55382
Il22ra2	-0.356667	0.816302	0.55588
Nlrc5	-0.146667	0.816302	0.556284
Lta4h	-0.0766667	0.816302	0.556521
Jak1	-0.08	0.81658	0.557768
Tlr2	0.193333	0.817396	0.560725
Cul1	-0.0966667	0.817396	0.560873
Nfatc3	0.12	0.817396	0.561497
Fyn	0.08	0.820444	0.56607
Atp6v1b2	-0.09	0.820444	0.566893
Pfkfb3	0.146667	0.820444	0.567238
H2-Ob	0.263333	0.820444	0.568134
Tln1	-0.0833333	0.820444	0.568898
Cxcl15	0.316667	0.822765	0.571572
Gzmg	-0.37	0.822998	0.573957
Havcr2	0.316667	0.822998	0.574655
Il25	0.226667	0.822998	0.575013
Il1f5	0.346667	0.822998	0.576349
Tnf	-0.173333	0.822998	0.577057
Ifitm1	-0.116667	0.823391	0.578444
Cd276	-0.126667	0.823391	0.58008
Itgam	-0.21	0.823391	0.580528
Ddit3	0.113333	0.823461	0.581643
Alox5	-0.14	0.824452	0.583409
Rasgrp4	0.316667	0.826147	0.586209
Dnajc10	-0.0633333	0.826147	0.586746
Csf2	-0.366667	0.827321	0.589683
Pik3cg	-0.29	0.827321	0.589721
Ccl21a/b/c/d	-0.213333	0.828358	0.591531
Klrc1	0.156667	0.829494	0.594127
Hpgd	-0.08	0.829494	0.594489
Ctsg	-0.25	0.833571	0.599647
Vegfa	-0.0766667	0.833571	0.600445
Ube2n	-0.0666667	0.833571	0.600646
Prf1	0.29	0.833866	0.602668
Smad5	-0.0833333	0.833866	0.603015
Mdfic	-0.14	0.841261	0.609452
Ccl27a/b	-0.233333	0.8431	0.612635
Diablo	-0.0833333	0.8431	0.613105
Ptpn4	0.0866667	0.8431	0.614056
Dysf	0.116667	0.843716	0.617651
Nlrp1a	-0.263333	0.843716	0.618005
Ido1	-0.293333	0.843716	0.618555
Cd80	0.32	0.843716	0.620656
Bnip3	0.0933333	0.843716	0.621405
Alpk1	0.126667	0.843716	0.621741
C3ar1	-0.0833333	0.843716	0.622145
Batf	0.423333	0.843969	0.623643
Ikbke	-0.11	0.843969	0.624515
Il17ra	0.0966667	0.851172	0.630946
Gk	0.0733333	0.853041	0.634526
Lancl1	0.0666667	0.853041	0.634914
Abcf1	-0.0733333	0.853041	0.635643
Cxcr4	-0.14	0.853382	0.637001
Plek	0.243333	0.854444	0.63978
Itgae	-0.263333	0.854444	0.640004
Mapk13	-0.406667	0.86353	0.647927
Cd96	-0.243333	0.867926	0.652348
Rnf31	0.08	0.877601	0.660755
Tlr6	0.133333	0.883673	0.66647
Icosl	-0.126667	0.885042	0.668647
Il27	0.26	0.885188	0.671916
Ptgs2	-0.17	0.885188	0.672041
Il21	-0.35	0.885188	0.672382
Hsp90b1	-0.0666667	0.885188	0.673338
Ifna1/5/6/12/13/14/15/16/b	-0.15	0.885397	0.677221
Rsad2	0.126667	0.885397	0.677953
Sugt1	-0.07	0.885397	0.678146
Cxcl2	-0.186667	0.885397	0.678246
Gstm4	-0.0733333	0.885397	0.679225
Ackr3	0.246667	0.886085	0.681043
Fgr	-0.176667	0.886085	0.682374
Ccr6	0.253333	0.886085	0.683191
Il18rap	-0.12	0.887439	0.685383
Cd247	0.103333	0.888271	0.688258
Nod1	-0.0666667	0.888271	0.688324
Oas3	0.283333	0.888435	0.6896
Ccl17	-0.263333	0.890253	0.692944
Sem1	-0.0566667	0.890253	0.694046
Gzmb	-0.173333	0.890253	0.694466
Neo1	0.0766667	0.89061	0.695897
Cebpb	0.0766667	0.893723	0.699486
Rack1	-0.0433333	0.89503	0.701666
Bcl2	-0.133333	0.898189	0.705305
Ccr3	0.0866667	0.902105	0.709721
Gzmk	-0.286667	0.902105	0.711855
Mknk1	-0.07	0.902105	0.711881
Plscr1	-0.07	0.903599	0.714229
Gab2	0.113333	0.903612	0.715958
Nlrp3	-0.14	0.903612	0.71793
Tlr5	0.0833333	0.903612	0.718452
Il9r	-0.19	0.903612	0.719959
Bdkrb1	-0.13	0.903612	0.720877
Pirb	0.143333	0.903612	0.721253
Arrb2	0.06	0.903894	0.722647
Cd4	0.126667	0.904845	0.724578
Bcr	-0.0566667	0.906115	0.726767
Bax	-0.0633333	0.909095	0.731401
Csf2rb	0.123333	0.909095	0.732735
Derl1	-0.0433333	0.909095	0.733036
Mavs	-0.04	0.909095	0.733862
Il2ra	0.21	0.913356	0.739227
Crp	0.0466667	0.913356	0.739665
Pik3ap1	0.05	0.914045	0.741852
Pnoc	-0.21	0.914045	0.742588
Il18	-0.07	0.917207	0.746343
Casp8	-0.0533333	0.917488	0.74857
Cxcr2	-0.113333	0.917488	0.748945
Cd6	-0.11	0.920553	0.754066
Nfat5	-0.0566667	0.920553	0.756367
Osm	0.133333	0.920553	0.756551
Lck	0.1	0.920553	0.757065
Ccl20	0.116667	0.920553	0.757402
Cdk4	0.0333333	0.92059	0.758623
Parp9	0.0466667	0.920664	0.762197
Peli2	0.0533333	0.920664	0.762967
Csf3r	0.113333	0.920664	0.763013
Map3k3	-0.06	0.920664	0.765617
Il22	-0.213333	0.920664	0.765975
Oas2	-0.0633333	0.920664	0.766725
Icos	0.1	0.920664	0.767021
Ccl6	0.06	0.922926	0.770989
Irak3	0.21	0.922926	0.772205
Gadd45b	-0.133333	0.922926	0.773653
Hck	-0.07	0.922926	0.774441
Eif2ak3	0.05	0.922926	0.774876
Pik3r3	-0.0866667	0.927152	0.779793
Socs3	-0.0666667	0.927152	0.780823
H2-Pa	0.156667	0.928036	0.782806
Tnfsf4	-0.0766667	0.928036	0.784921
Bcl6	-0.153333	0.928036	0.785169
Cd3g	-0.09	0.928852	0.787615
Kpnb1	-0.0433333	0.928852	0.791219
Rab31	-0.0533333	0.928852	0.791991
Atg3	-0.0433333	0.928852	0.792641
Atg13	-0.0333333	0.928852	0.792755
Raf1	-0.0333333	0.928852	0.793069
Map3k7	-0.05	0.930679	0.796805
Myd88	-0.0566667	0.930679	0.797037
Nox1	0.11	0.9325	0.799803
Cd28	0.0933333	0.93279	0.802459
Nos2	-0.103333	0.93279	0.802465
Csf1r	0.0566667	0.93386	0.805758
Pstpip1	0.143333	0.93386	0.805802
Ccl11	0.113333	0.93455	0.807871
H2-Q10	0.0366667	0.93455	0.808815
Mmp9	-0.09	0.934559	0.813491
Ccr9	0.08	0.934559	0.813906
Stat4	0.16	0.934559	0.814854
Cap1	-0.0266667	0.934559	0.816278
Vrk3	-0.06	0.934559	0.81699
Plat	0.176667	0.934559	0.81743
Il1rapl2	-0.0766667	0.934559	0.81895
Ccr1	-0.0733333	0.934559	0.819405
Myc	0.07	0.934559	0.819704
Ccl1	-0.153333	0.940063	0.82619
Il1f6	-0.123333	0.940063	0.826964
Tpsab1	0.12	0.94649	0.834915
Acsl3	0.05	0.94649	0.835638
Cd8a	0.0933333	0.94649	0.836291
Selenos	0.0233333	0.946838	0.839299
Gucy1a1	0.0333333	0.946838	0.842188
Ptk2b	-0.0266667	0.946838	0.842539
Il12b	-0.0966667	0.946838	0.842861
Lilra5	0.05	0.946838	0.843175
Klrk1	-0.0733333	0.946838	0.845074
Adar	0.0333333	0.946838	0.845173
Il2rg	0.0766667	0.947809	0.847265
Txnip	-0.0566667	0.948996	0.849932
Hamp	0.04	0.948996	0.851095
Vcam1	0.0666667	0.948996	0.85201
Ncf2	-0.0533333	0.951679	0.856618
Cyp2e1	-0.03	0.951679	0.858227
Jaml	0.0566667	0.951679	0.859195
Sort1	-0.0533333	0.951679	0.859343
Alox12	-0.09	0.954546	0.8645
Traf3	0.02	0.954546	0.864741
Nfatc4	0.0633333	0.954546	0.86744
Crcp	0.0366667	0.954546	0.86768
Rnf114	-0.0166667	0.954546	0.870691
Mrc1	-0.0233333	0.954546	0.870808
Ddx58	-0.0266667	0.954546	0.871196
Cxcl3	-0.06	0.954546	0.872575
Ripk3	0.07	0.954546	0.873276
Tnfrsf1a	0.02	0.954546	0.875505
Il34	-0.0533333	0.954546	0.875515
Ulk1	-0.0266667	0.955617	0.877733
Hcst	0.04	0.957349	0.880563
Il3ra	-0.06	0.96097	0.889268
Ccl3	-0.0666667	0.96097	0.889936
Cx3cr1	0.0466667	0.96097	0.891175
Il11	0.07	0.96097	0.893014
Ptger2	-0.0466667	0.96097	0.893989
Ncf4	-0.02	0.96097	0.895103
Il13ra1	-0.0233333	0.96097	0.895142
Fpr1	0.0333333	0.96097	0.895646
Cd84	-0.02	0.96097	0.895698
Cd3e	0.0533333	0.96097	0.897359
Lif	0.0433333	0.96097	0.897569
Nlrc4	-0.0466667	0.962662	0.901655
Ltf	-0.0766667	0.962662	0.905216
Alox15	-0.06	0.962662	0.907193
C5ar1	0.04	0.962662	0.90815
Jak3	-0.0266667	0.962662	0.909419
Stt3b	0.0133333	0.962662	0.909947
Nfkb2	-0.02	0.962662	0.910232
Cflar	-0.0133333	0.962662	0.910427
Il12a	-0.07	0.962662	0.910904
Lamp3	-0.05	0.962662	0.91217
Csf2ra	0.0266667	0.962662	0.912848
Vsir	-0.0266667	0.963079	0.915285
Il5	0.0733333	0.963079	0.916896
Xcl1	0.0366667	0.963079	0.916981
Traf6	-0.0133333	0.966741	0.922842
Itk	-0.0466667	0.966741	0.92568
Bcl3	0.03	0.966741	0.925736
Smad3	0.0366667	0.966741	0.925746
Csf1	0.0133333	0.966741	0.926721
Ccr7	0.0366667	0.967225	0.928436
Rps6ka3	0.0133333	0.967296	0.929756
Tlr7	0.03	0.971852	0.937812
Mif	-0.01	0.971852	0.937906
Itgax	0.04	0.971852	0.938184
Ccl19	0.0366667	0.971852	0.939164
Cd69	0.0466667	0.97289	0.941572
Defa1	0.0366667	0.97289	0.942684
Rps6ka1	-0.0133333	0.974192	0.945503
Il22ra1	-0.02	0.974192	0.946466
Rnf135	0.0133333	0.979276	0.952673
Mafb	0.02	0.98134	0.95595
Lilra6	-0.0166667	0.982685	0.958531
Tcirg1	0.01	0.983059	0.960367
Sh2d1a	0.0266667	0.983059	0.961439
Ccr1l1	-0.0166667	0.984094	0.963724
Adgre5	-0.00666667	0.985618	0.966492
Ahr	-0.00666667	0.991326	0.973372
Apbb1ip	0.00666667	0.993132	0.97643
Il31ra	-0.0166667	0.993702	0.979966
Il1f8	0.0133333	0.993702	0.980819
Ets1	0.00333333	0.993702	0.981787
Ifih1	-0.00333333	0.993702	0.982937
Gzmm	0.0133333	0.993702	0.983418
Cbl	0.00333333	0.99901	0.989963
Cgas	-0.00333333	1	0.994528
Ccr4	-0.00333333	1	0.994696
Ifne	-0.00333333	1	0.995764
Dhx58	-8.88178e-16	1	1
F5	0	1	1
Ifna4	0	1	1
Stat2	0	1	1

## Sheet: 6-ID_Trap - Control
Probe Name	logFC	adj.P.Val	P.Value
Ctla4	-1.89	0.0304348	3.93723e-05
Spi1	-0.85	0.0503722	0.000149746
Plau	-1.38333	0.0503722	0.000210038
Trim6	-1.18	0.0503722	0.000260658
Kir3dl1/2	1.54333	0.0648678	0.000466596
Runx3	2.33667	0.0648678	0.000503502
Jun	1.22667	0.130429	0.00118111
Nt5e	-0.566667	0.174872	0.0018098
Il2	-1.54333	0.215753	0.002512
Il23a	-1.60333	0.231122	0.00307114
Panx1	0.896667	0.231122	0.00351718
Notch1	-0.463333	0.231122	0.00360744
Mafb	1.16333	0.231122	0.00431048
Havcr2	1.79	0.231122	0.0045771
Ctsw	-0.636667	0.231122	0.00462862
Ccl7	1.56333	0.231122	0.00492943
Cxcl2	-1.40667	0.231122	0.00514913
H2-Q1	-0.77	0.231122	0.00549415
Sell	-0.796667	0.231122	0.00591912
Ccl12	1.6	0.231122	0.00597988
Crp	-0.42	0.249461	0.00701194
Ltc4s	1.03333	0.249461	0.00709981
Txnip	-0.87	0.286985	0.00853902
Ms4a1	-1.84667	0.317366	0.0101331
Atg12	-0.35	0.317366	0.0102641
Stat5a	-0.546667	0.320741	0.0107882
Tab2	-0.503333	0.321551	0.0112314
Vwf	-0.53	0.322332	0.0117351
Tlr1	-0.65	0.322332	0.0121493
Sirpa	-0.416667	0.322332	0.0125097
Plcg1	-0.43	0.330522	0.0139033
Atp6v0d1	-0.236667	0.330522	0.0139096
Prkcd	-0.433333	0.330522	0.0141102
Nlrp3	-1.02667	0.332902	0.0148245
Fcgr2b	-0.353333	0.332902	0.0154522
Ifngr1	-0.383333	0.332902	0.0155039
Pik3r6	-0.813333	0.341555	0.0163487
Thop1	-0.42	0.373498	0.0183608
Cebpb	0.503333	0.375547	0.0189474
Trim21	0.553333	0.397074	0.0207075
Cxcl11	0.793333	0.397074	0.0210608
Tlr9	-1.34667	0.405467	0.0220306
Rb1cc1	-0.306667	0.412672	0.0238387
Ldhb	-0.556667	0.412672	0.0240759
Pik3cd	-0.666667	0.412672	0.0243048
C3ar1	0.406667	0.412672	0.0247658
Tab1	-0.48	0.412672	0.0252529
H2-Ob	-1.09667	0.412672	0.0261046
Lrrk2	-0.436667	0.412672	0.026159
Ptpn6	-0.336667	0.414136	0.0278428
Prkcsh	-0.286667	0.414136	0.0279563
Kras	-0.433333	0.414136	0.028186
Vrk3	-0.606667	0.414136	0.0287579
Ctsa	-0.26	0.414136	0.0289306
Sigirr	-0.41	0.416672	0.0296468
Pik3ca	-0.313333	0.418175	0.0306702
Cxcr6	0.596667	0.418175	0.0308357
Sod2	-0.213333	0.422368	0.0316913
Pecam1	-0.45	0.426249	0.0325574
Zbp1	0.573333	0.426249	0.0333992
Card11	-0.663333	0.426249	0.0336367
Nampt	0.436667	0.426278	0.0341905
Cblb	-0.323333	0.429049	0.0352382
Tlr8	0.51	0.429049	0.0355228
Crcp	0.49	0.432999	0.03641
Cd27	-1.33667	0.438529	0.0374423
Lilra5	0.556667	0.440783	0.038205
Nfatc2	-0.79	0.444701	0.0392064
Irak1	-0.216667	0.444701	0.0400919
Rab31	-0.44	0.444701	0.0402704
Lck	-0.696667	0.456495	0.0419291
Acsl3	-0.516667	0.461874	0.0430206
Acsl1	-0.353333	0.473114	0.0448002
Cd68	0.386667	0.473114	0.0462738
Alpl	0.523333	0.473114	0.0466155
Cd8a	-0.95	0.473114	0.0466857
Itm2c	-0.353333	0.473114	0.0474928
Neu1	-0.323333	0.473114	0.048138
Acox1	-0.213333	0.473114	0.0488517
Cxcl9	0.77	0.473114	0.0492184
Tifa	0.49	0.473114	0.049576
Cxcr4	-0.61	0.478604	0.0507704
Syk	-0.456667	0.483619	0.051928
Mknk1	-0.386667	0.48472	0.0526733
Il18rap	-0.596667	0.503279	0.0553412
Ccl25	-0.473333	0.528475	0.0620028
Ncf2	-0.576667	0.528475	0.0628005
Igfbp7	-0.23	0.528475	0.0629209
Sod1	-0.176667	0.528475	0.0637412
Il5ra	0.736667	0.528475	0.063923
Lef1	-1.30667	0.528475	0.064318
Lamp3	-0.876667	0.528475	0.0653183
Il27ra	-0.67	0.528475	0.0657695
Zap70	-0.58	0.528475	0.0662227
Psmb8	0.33	0.528475	0.0669897
Fgr	-0.826667	0.528475	0.0672324
Ap1s2	-0.403333	0.528475	0.0676651
Il6	1.09333	0.528475	0.0676797
Peli2	0.336667	0.528475	0.0689643
Cdh1	-0.443333	0.528475	0.069179
Smad4	-0.27	0.528475	0.0696521
Fos	-0.55	0.528475	0.0709278
Sp1	-0.313333	0.528475	0.072018
Tgfb1	-0.233333	0.528475	0.0726806
Il3	-0.983333	0.528475	0.0729109
Irf4	-0.766667	0.528475	0.0736476
Tbx21	-0.766667	0.528475	0.0744819
Nos2	0.77	0.528475	0.0745363
Il13ra2	-0.64	0.528475	0.0751975
Fcgrt	-0.223333	0.528475	0.0763504
Ap1m1	-0.276667	0.528475	0.0771688
Smad3	-0.726667	0.528475	0.0772105
Il17rd	0.796667	0.528475	0.0772544
Ccl28	-1.14667	0.540012	0.0802746
Ets1	-0.266667	0.540012	0.0803381
Atf4	0.266667	0.549503	0.0824741
Bdkrb1	-0.656667	0.549503	0.0831719
Il33	0.44	0.579066	0.0883956
Evl	-0.966667	0.582821	0.0897228
Hsp90ab1	-0.22	0.590078	0.0916034
Jak2	-0.276667	0.595345	0.0941797
Tnfsf10	0.366667	0.595345	0.0945692
Ccr8	-1.12	0.595345	0.0947315
Il17rc	0.33	0.615379	0.099471
Cyp2e1	-0.286667	0.615379	0.100273
Ager	0.733333	0.615379	0.100308
Il18bp	0.3	0.616069	0.101505
Cxcl5	0.563333	0.616069	0.103793
Cystm1	-0.33	0.616069	0.104236
Bcl2	-0.593333	0.616069	0.104303
Ikbkg	-0.2	0.616069	0.104405
Stat6	-0.403333	0.618644	0.105642
Msra	-0.156667	0.627583	0.10798
Il12rb1	0.786667	0.635237	0.110119
Tgfbr2	-0.233333	0.638535	0.111516
Cxcr3	-0.583333	0.644163	0.114671
Hamp	0.346667	0.644163	0.116006
Ebi3	0.706667	0.644163	0.116174
Eif3f	-0.163333	0.644163	0.116531
Il1rl1	-0.653333	0.644163	0.116666
Gla	-0.34	0.644932	0.11844
Mlkl	0.326667	0.644932	0.1195
Klrb1	-0.846667	0.644932	0.119519
Nfatc4	-0.61	0.644932	0.120143
Apbb1ip	-0.36	0.655321	0.122926
Bcl6	-0.893333	0.656443	0.124178
Rab5c	-0.156667	0.656443	0.124835
Plg	-0.183333	0.664639	0.128605
Tlr7	-0.6	0.664639	0.130805
Ptger2	-0.543333	0.664639	0.13282
Pdcd1	-0.736667	0.664639	0.133476
Il34	-0.526667	0.664639	0.133849
Bpi	-0.43	0.664639	0.134028
Tcl1	-0.736667	0.664639	0.134824
Slc11a1	0.413333	0.664639	0.135097
Tigit	-0.846667	0.664639	0.135223
Stat5b	-0.313333	0.664639	0.135902
Foxp3	-0.673333	0.664639	0.136518
Ahr	-0.306667	0.664639	0.136711
Elane	-0.923333	0.665352	0.137718
Il12b	0.74	0.676416	0.140884
Tcn2	-0.17	0.680432	0.142753
Gns	-0.176667	0.680432	0.14348
Socs3	0.36	0.680699	0.144417
Npc2	-0.16	0.690812	0.147847
Gzmd	0.53	0.690812	0.149129
Pik3r4	-0.246667	0.690812	0.149244
Rack1	-0.166667	0.693838	0.151547
Crk	-0.33	0.693838	0.152274
Cfd	-1.31	0.693838	0.154901
Nfatc1	0.32	0.693838	0.155046
Cd79a	-0.6	0.693838	0.155793
Acvr1	-0.2	0.693838	0.15751
Il1a	0.536667	0.693838	0.15822
Ywhaq	-0.173333	0.693838	0.158613
Tram1	-0.186667	0.693838	0.159476
Psmb10	0.286667	0.693838	0.160327
Stat1	0.34	0.693838	0.161972
Cpa3	0.44	0.693838	0.162144
H2-Q10	-0.216667	0.693838	0.163845
Prkca	-0.326667	0.693838	0.16475
Tmprss2	-0.313333	0.693838	0.16476
Sh2d1a	-0.786667	0.693838	0.165134
Mapk1	-0.153333	0.693838	0.16589
Pycard	0.52	0.693838	0.166054
Ackr1	-0.386667	0.694243	0.167049
Psmb9	0.306667	0.696417	0.16857
Bdkrb2	0.51	0.696417	0.170191
Nod2	-0.653333	0.696417	0.171321
Il1f6	0.79	0.696417	0.172326
Timp2	-0.233333	0.696417	0.173278
Ms4a7	-0.536667	0.696417	0.174054
Marco	0.64	0.696417	0.17476
Glb1	-0.286667	0.696417	0.174964
P2rx7	-0.58	0.696417	0.175867
Tcf7	-0.316667	0.696417	0.176582
Irf3	-0.166667	0.696532	0.177512
Il9	0.773333	0.697448	0.178648
Ifna4	0.453333	0.706263	0.183257
Il1f10	0.93	0.706263	0.183521
Uba52	-0.14	0.706263	0.18465
Cxcl14	-0.563333	0.706263	0.185853
Csf2ra	-0.33	0.706263	0.186286
Psen1	-0.163333	0.706263	0.186631
Il4ra	-0.24	0.706263	0.187301
Mapkapk2	0.193333	0.709705	0.189264
Was	0.443333	0.709705	0.19005
Trim33	0.383333	0.721838	0.195817
Pak1	0.56	0.721838	0.197635
Ifnk	-0.58	0.721838	0.201153
Tlr4	-0.39	0.721838	0.201861
Tnf	0.403333	0.721838	0.202708
Tap1	0.24	0.721838	0.202774
Lcp1	-0.18	0.721838	0.202806
Ifit2	0.346667	0.721838	0.203091
Ep300	-0.203333	0.721838	0.203577
Nfatc3	-0.266667	0.721838	0.205034
Il23r	0.363333	0.721838	0.206986
Fpr1	-0.326667	0.721838	0.208624
Itln1	-0.826667	0.721838	0.209305
Atp6v1b2	0.2	0.721838	0.211117
Map3k3	-0.256667	0.721838	0.211642
H2-Ab1	0.346667	0.721838	0.212249
Ppia	-0.17	0.721838	0.212467
Mgam	-0.123333	0.721838	0.212926
Gucy1b1	-0.223333	0.721838	0.214861
Crebbp	-0.16	0.721838	0.215247
Ms4a4a	0.366667	0.721838	0.215892
Il21	1.04	0.721838	0.217576
Mrc1	-0.18	0.721838	0.219213
Ifi27	0.236667	0.721838	0.22026
Il10rb	-0.206667	0.721838	0.223355
Agt	-0.193333	0.721838	0.224601
Casp3	-0.186667	0.721838	0.225921
Atm	-0.196667	0.721838	0.226253
Il17d	-0.393333	0.721838	0.228627
Il9r	-0.65	0.721838	0.228644
Pxn	-0.233333	0.721838	0.228909
Tnfrsf4	0.54	0.721838	0.23008
Ap1g1	-0.126667	0.721838	0.230227
Atg10	0.456667	0.721838	0.230867
C3	-0.17	0.721838	0.230897
Adgre5	-0.193333	0.721838	0.232461
Strap	-0.14	0.721838	0.232685
H2-Q2	-0.436667	0.721838	0.232877
Tpp1	-0.206667	0.721838	0.234079
Tnfrsf10b	-0.42	0.721838	0.234263
Il11ra1/2	-0.183333	0.721838	0.234529
Fcrlb	-0.65	0.721838	0.235681
H2-M3	-0.31	0.721838	0.236767
H2-DMb1	0.236667	0.721838	0.237727
Map3k8	0.26	0.721838	0.24154
Fpr2	0.366667	0.721838	0.242335
Tln1	-0.173333	0.721838	0.242936
Bnip3	0.223333	0.721838	0.244672
Cd59a	-0.186667	0.721838	0.245678
Ifit1	0.393333	0.721838	0.24594
Cd84	-0.18	0.721838	0.246835
Hcst	0.313333	0.721838	0.24791
App	-0.13	0.721838	0.248042
Thbs1	-0.496667	0.721838	0.248657
Plekha1	0.17	0.721838	0.248934
Trat1	-0.653333	0.721838	0.250018
Ccrl2	-0.336667	0.721838	0.250355
Cd96	-0.63	0.721838	0.250898
Il6ra	0.2	0.721838	0.250952
Mefv	0.346667	0.721838	0.250972
Klrd1	0.316667	0.721838	0.252414
Il1f9	-0.536667	0.721838	0.25556
Rnf135	0.26	0.721838	0.255733
Ifne	-0.726667	0.721838	0.255767
Serpina1a	-0.213333	0.721838	0.257318
Ulk2	-0.13	0.721838	0.258407
Xcl1	-0.403333	0.721838	0.259964
Cmklr1	-0.226667	0.721838	0.262455
Alox5ap	-0.433333	0.721838	0.263578
Rhog	0.17	0.721838	0.264248
Cd4	-0.406667	0.721838	0.265463
Cd22	-0.306667	0.721838	0.26703
Arrb2	-0.19	0.721838	0.268442
Gata3	0.38	0.721838	0.27009
Ceacam3	-0.386667	0.721838	0.272281
Gadd45b	-0.516667	0.721838	0.272643
Prdm1	0.543333	0.721838	0.273339
Rel	0.276667	0.721838	0.273634
Map3k5	-0.143333	0.721838	0.273794
Tap2	-0.186667	0.721838	0.273962
Ccr2	0.316667	0.721838	0.27411
Cbfb	0.15	0.721838	0.274648
Maf	-0.24	0.721838	0.275622
Kdm6b	-0.226667	0.721838	0.276292
Ntng2	0.256667	0.721838	0.276745
Cxcl16	-0.226667	0.721838	0.276929
Anpep	-0.173333	0.721838	0.277253
Eif2ak2	0.25	0.721838	0.277396
Ccr6	0.683333	0.721838	0.277808
Ifi44	0.33	0.721838	0.278044
H2-DMb2	-0.233333	0.721838	0.278888
Il1rl2	0.316667	0.721838	0.282447
Il13ra1	0.193333	0.721838	0.282503
Tlr3	-0.236667	0.721838	0.284246
Ddost	-0.153333	0.721838	0.284295
Il21r	0.316667	0.721838	0.284472
Alox12	0.573333	0.721838	0.284553
Cx3cr1	0.37	0.721838	0.285622
Ctss	0.243333	0.721838	0.286056
Atf2	0.176667	0.721838	0.287348
Itk	-0.54	0.721838	0.288006
Isg15	0.296667	0.721838	0.289177
Dnaja2	-0.14	0.721838	0.289518
Egln1	-0.16	0.721838	0.290416
Cd2	-0.286667	0.722377	0.292417
Cd209e	0.6	0.722377	0.293013
Gbp3	0.313333	0.722377	0.293436
Irf7	0.27	0.726793	0.297019
Ackr4	-0.54	0.726793	0.297111
Il12a	-0.653333	0.73761	0.303425
Irf9	0.13	0.73761	0.304275
Il17rb	-0.21	0.73761	0.304816
Plat	-0.793333	0.73761	0.306646
Aif1	0.246667	0.73761	0.308809
Oasl1	0.343333	0.73761	0.30912
Nras	0.12	0.73761	0.310899
H2-Eb1	0.343333	0.73761	0.310935
Lcn2	0.506667	0.73761	0.312279
Ccl1	-0.713333	0.73761	0.313569
Map2k4	0.11	0.73761	0.313763
Hdc	0.593333	0.73761	0.314835
Gk	-0.156667	0.73761	0.315176
Stt3b	-0.12	0.73761	0.315474
Fbxo6	-0.176667	0.73761	0.318146
Nkg7	0.423333	0.73761	0.318427
Vsir	-0.253333	0.73761	0.318913
Il1rn	0.36	0.73761	0.319197
Tyrobp	0.156667	0.73761	0.319663
Tmem140	-0.393333	0.738229	0.320886
Il20	0.323333	0.739843	0.322545
Dtx3l	0.14	0.746909	0.326758
Map3k1	-0.19	0.746909	0.328012
Ptgs2	-0.396667	0.746909	0.328524
Cxcl15	-0.546667	0.748515	0.33295
Diablo	0.16	0.748515	0.336182
Itgae	-0.546667	0.748515	0.336393
Cd19	-0.64	0.748515	0.338982
Bst2	0.146667	0.748515	0.339054
Cxcl17	-0.426667	0.748515	0.34087
Defb14	-0.823333	0.748515	0.340942
Ccr4	-0.483333	0.748515	0.341277
Tgfb2	-0.366667	0.748515	0.341525
Itgb2	0.263333	0.748515	0.342671
Cd3e	-0.396667	0.748515	0.343328
Ifnb1	-0.546667	0.748515	0.343512
Ifi35	0.136667	0.748515	0.343795
Stat4	0.653333	0.748515	0.344666
Il18	0.206667	0.748515	0.344928
Lyz2	-0.203333	0.748515	0.344933
Il7r	-0.33	0.748515	0.34753
Lgals3	0.21	0.748515	0.348174
Cd70	-0.33	0.748515	0.348987
Ltbr	-0.273333	0.748515	0.349561
Map1lc3a	-0.146667	0.748515	0.349565
Tpsab1	-0.543333	0.749073	0.350978
Itgam	0.356667	0.749073	0.351764
Ptger4	-0.456667	0.752424	0.354311
Txn1	-0.106667	0.752767	0.35582
Ticam1	-0.196667	0.752767	0.35642
Ifitm3	0.133333	0.75643	0.359133
Casp8	-0.153333	0.757451	0.361711
Ccr10	-0.576667	0.757451	0.362304
Sort1	0.276667	0.757451	0.363316
Ptk2b	-0.123333	0.757451	0.363537
Cd40lg	-0.41	0.76006	0.366224
Prf1	0.506667	0.76006	0.366756
Il2rg	-0.36	0.766614	0.37091
Tank	0.17	0.771141	0.374371
Csf1	0.13	0.771141	0.375096
Tnfsf9	0.303333	0.775055	0.378215
Ccr3	-0.206667	0.775055	0.379005
Ccl27a/b	-0.406667	0.77651	0.380969
Lamp2	-0.113333	0.77651	0.382684
Alox5	-0.223333	0.77651	0.384701
Tpsb2	-0.373333	0.77651	0.386229
Il17b	-0.453333	0.77651	0.387022
Ccr7	-0.356667	0.77651	0.387255
Bcl2l1	-0.163333	0.77651	0.388794
Il17c	0.53	0.77651	0.389491
Blk	0.456667	0.77651	0.389594
Scarb2	0.13	0.77651	0.389762
Tnfrsf25	0.316667	0.780751	0.393712
Ikbkb	-0.12	0.780751	0.393911
Ncf1	-0.273333	0.782163	0.395635
Il18r1	-0.246667	0.782192	0.397295
Cd81	-0.113333	0.782192	0.397673
Ripk2	0.17	0.783037	0.399555
Gzma	0.23	0.783037	0.401011
Ifnar1	-0.09	0.783037	0.401142
Xbp1	0.12	0.783445	0.402364
Cx3cl1	0.366667	0.784938	0.404638
Cd28	0.313333	0.784938	0.405162
Cd244a	0.473333	0.786832	0.407722
Akt2	-0.0933333	0.786832	0.408175
Casp1	0.353333	0.78774	0.409666
Irak4	-0.14	0.788584	0.412786
Cxcl12	-0.123333	0.788584	0.413311
Xaf1	0.2	0.788584	0.415013
Pik3cg	-0.44	0.788584	0.415706
Eif2ak3	-0.143333	0.788584	0.416089
Mdfic	0.223333	0.788584	0.417702
Sp100	-0.153333	0.788584	0.419364
Il10ra	0.183333	0.788584	0.419516
Gzmk	0.63	0.788584	0.420292
Ncf4	-0.123333	0.788584	0.420306
Plscr2	0.163333	0.792135	0.423744
Pdhb	0.103333	0.792135	0.424313
Atf6	0.11	0.792135	0.42547
Psap	-0.0933333	0.792135	0.426298
Il15ra	-0.156667	0.794118	0.428392
Mmp9	0.3	0.80288	0.435198
Plek	-0.406667	0.80288	0.436619
Gab2	-0.243333	0.80288	0.43769
Ddit3	-0.16	0.80288	0.438559
Il1r2	0.35	0.80288	0.439175
Adgrg3	-0.263333	0.80288	0.439351
Pik3c3	-0.12	0.808673	0.444072
Il13	0.35	0.808673	0.445171
Ripk1	-0.106667	0.808673	0.446183
Neo1	0.15	0.808673	0.447145
Cd247	0.196667	0.808673	0.447752
Hlx	-0.09	0.815672	0.452979
Ifngr2	-0.13	0.815672	0.453737
Socs1	-0.456667	0.819958	0.457981
Ccl24	0.303333	0.819958	0.458243
Il24	-0.416667	0.832427	0.466769
Ulk1	0.126667	0.832427	0.468074
Gzmf	0.226667	0.832427	0.469224
Dhx58	0.173333	0.832427	0.470508
Ifitm2	-0.0833333	0.832427	0.470596
Adar	0.123333	0.834646	0.47293
Gstm4	-0.126667	0.840149	0.477135
Rbpj	0.113333	0.854292	0.486772
Pik3cb	0.0833333	0.854292	0.488089
Gca	-0.196667	0.854292	0.488483
Junb	0.206667	0.859133	0.492362
Tnfsf13b	0.35	0.861127	0.494619
Cd274	0.16	0.86317	0.498663
Ccl6	0.14	0.86317	0.49926
Ifna2	-0.366667	0.86317	0.499824
Gucy1a1	-0.113333	0.86317	0.500942
Ccl26	-0.406667	0.86317	0.501376
Gbp5	-0.21	0.863389	0.502922
Tirap	0.15	0.863389	0.507257
Mcl1	-0.0966667	0.863389	0.507898
Lilra6	-0.213333	0.863389	0.508287
Ifnl2/3	-0.336667	0.863389	0.509404
Trim26	-0.113333	0.863389	0.509571
Tbxas1	0.153333	0.863389	0.51311
Nfkb2	-0.116667	0.863389	0.513198
Il1rapl2	0.22	0.863389	0.513505
Fcgr4	0.12	0.863389	0.513776
Ccr1	-0.21	0.863389	0.515433
Traf3	0.0766667	0.863389	0.516087
Rnf114	-0.0666667	0.863389	0.517279
Foxo1	-0.0933333	0.863389	0.517558
Plcg2	-0.22	0.863389	0.518257
Irf1	-0.14	0.864036	0.519763
Ifnar2	-0.07	0.869296	0.524327
Klrc1	0.186667	0.869296	0.526177
Cd38	-0.11	0.869296	0.527673
Tnfsf18	-0.32	0.869296	0.528982
Cd44	-0.136667	0.869296	0.529259
Dnajc10	-0.0733333	0.869296	0.529674
Parp9	0.0966667	0.870606	0.532502
Oas1a	-0.15	0.870606	0.534801
Ly96	-0.09	0.870606	0.535342
Rac2	-0.153333	0.870606	0.535943
Ccl5	0.22	0.870606	0.536104
Ltf	0.396667	0.874931	0.539899
Ccl17	-0.406667	0.877346	0.543213
Cd79b	-0.376667	0.877346	0.543659
Nfkbia	0.116667	0.881957	0.548121
Ccl20	-0.226667	0.881957	0.549884
Lag3	0.32	0.881957	0.55103
Cxcl13	-0.183333	0.881957	0.55108
Mavs	0.07	0.882727	0.553168
Rgma	-0.303333	0.882727	0.554191
Tlr5	0.136667	0.882727	0.555549
Nae1	-0.123333	0.882727	0.556129
Aim2	-0.17	0.883022	0.557457
Nfat5	0.106667	0.884423	0.560549
Os9	-0.0666667	0.884423	0.56063
Tyk2	-0.103333	0.884454	0.561794
Hmox1	0.0966667	0.886035	0.563944
Ifitm1	0.12	0.890179	0.567734
Cxcl3	-0.213333	0.892083	0.570102
Pdcd1lg2	-0.25	0.893213	0.57198
H2-Pa	-0.32	0.895619	0.574679
Fcer1a	0.256667	0.903003	0.580586
Map3k7	-0.106667	0.904517	0.584033
Pfkfb3	-0.14	0.904517	0.584832
Cklf	-0.126667	0.904517	0.585069
Cd14	-0.12	0.908075	0.588545
Cxcr5	0.28	0.911974	0.593566
Ifih1	0.0833333	0.911974	0.594336
Txk	-0.286667	0.911974	0.597594
Gzmb	-0.233333	0.911974	0.597604
Nlrc4	0.2	0.911974	0.597751
Gzmg	0.346667	0.911974	0.598151
Cap1	-0.06	0.913261	0.602256
Fcgr1	0.133333	0.913261	0.60468
Atp6ap2	-0.0833333	0.913261	0.605377
Il22	0.366667	0.913261	0.60981
Trim5	0.316667	0.913261	0.611077
Tnfrsf9	0.26	0.913261	0.612326
Traf6	-0.07	0.913261	0.612347
Gzmc	0.32	0.913261	0.612447
Ifng	0.33	0.913261	0.616265
Il17f	-0.136667	0.913261	0.616399
Il20ra	-0.356667	0.913261	0.619091
Il17ra	-0.1	0.913261	0.619296
Relb	0.176667	0.913261	0.620722
Hc	-0.0866667	0.913261	0.621417
Il22ra1	-0.146667	0.913261	0.623591
Ctsg	-0.233333	0.913261	0.624023
Kpnb1	-0.08	0.913261	0.625846
Irak3	0.353333	0.913261	0.626937
Il16	-0.0966667	0.913261	0.62697
Cd163	-0.106667	0.913261	0.627466
Traf2	-0.0633333	0.913261	0.627881
Ccl8	-0.323333	0.913261	0.628113
Xcr1	-0.263333	0.913261	0.628163
Wipi1	0.0733333	0.913261	0.62832
Mx1	-0.14	0.913261	0.628679
Defa1	-0.246667	0.913261	0.629713
C1qbp	-0.0466667	0.916299	0.633262
Ifit3	0.153333	0.916299	0.635282
Il22ra2	-0.286667	0.916299	0.635364
Il1r1	0.13	0.916676	0.636894
Il3ra	0.203333	0.916676	0.637997
Il1f8	0.26	0.917308	0.640219
Ddx58	-0.0766667	0.917308	0.641993
Il19	0.226667	0.917308	0.642034
Vamp3	0.0766667	0.917308	0.649268
Csf3	0.26	0.917308	0.650501
Ssr1	-0.0566667	0.917308	0.651137
Bcr	-0.0733333	0.917308	0.651497
Chuk	-0.0566667	0.917308	0.6535
Apex1	-0.0733333	0.917308	0.653851
Raf1	0.0566667	0.917308	0.656212
Tnfrsf18	-0.21	0.917308	0.65706
H2-DMa	-0.106667	0.917308	0.658389
Slc2a3	0.26	0.917308	0.659574
Itpr3	0.0933333	0.917308	0.659776
Icosl	-0.13	0.917308	0.66051
Il1rap	-0.0666667	0.917308	0.66094
Tnfsf4	0.123333	0.917308	0.661163
Cd8b1	-0.143333	0.917308	0.663124
Il27	-0.266667	0.917308	0.664054
Gzmn	-0.15	0.917308	0.664094
Sele	-0.23	0.917308	0.665339
Il7	-0.123333	0.917308	0.666087
Fyn	-0.06	0.917308	0.666284
Il1rapl1	0.2	0.917308	0.668777
Rps6ka1	-0.0833333	0.917308	0.669992
Bcl3	0.136667	0.917308	0.671848
Atg4a	-0.09	0.917308	0.671924
Nod1	-0.07	0.917308	0.673689
Atg13	0.0533333	0.917308	0.674672
Derl1	-0.0533333	0.917308	0.674885
Rasgrp4	0.243333	0.917308	0.675224
Mtor	-0.06	0.9216	0.681644
Mvp	0.0633333	0.9216	0.683177
Rasgrp1	-0.123333	0.9216	0.68329
Oas2	0.0866667	0.9216	0.685093
Adora2a	-0.123333	0.9216	0.68624
Cul1	-0.0666667	0.9216	0.68764
Lyn	-0.0566667	0.9216	0.687785
Acsl4	0.0433333	0.9216	0.687921
Hmgb1	-0.0433333	0.921779	0.689247
Il12rb2	-0.163333	0.928945	0.696755
Cxcl1	0.196667	0.928945	0.697041
Cxcl10	-0.0866667	0.928945	0.698211
Gzmm	0.246667	0.929157	0.701195
Spib	0.253333	0.929157	0.701692
Mme	-0.0666667	0.929157	0.702556
Akt3	0.116667	0.929157	0.703615
Ifna1/5/6/12/13/14/15/16/b	-0.136667	0.929157	0.70438
Gzme	0.176667	0.93131	0.707217
Itgb7	-0.13	0.932781	0.709541
Ifnlr1	-0.213333	0.935796	0.713045
Cflar	0.0433333	0.935853	0.715106
Il2ra	0.23	0.935853	0.71551
Ccl3	0.173333	0.938618	0.71941
Ern1	-0.0566667	0.938618	0.721149
Eomes	-0.226667	0.938618	0.721267
Itgax	-0.18	0.942612	0.727523
Ephx2	-0.05	0.942612	0.727624
Il1b	0.12	0.942612	0.728987
Pik3r5	-0.21	0.942612	0.729267
C2	-0.0433333	0.942612	0.731146
Dysf	-0.08	0.942612	0.731652
Cdk4	-0.0366667	0.943232	0.73542
Litaf	-0.0666667	0.943232	0.735732
Klrk1	0.126667	0.943232	0.735992
Gbp2	0.116667	0.943232	0.737014
Alpk1	0.0833333	0.949273	0.745013
Ccl9	-0.0566667	0.949273	0.747011
C5ar1	-0.11	0.949273	0.75133
Sugt1	-0.0533333	0.949273	0.751619
Il2rb	0.08	0.949273	0.754289
Hsp90aa1	0.06	0.949273	0.755262
Hpgd	-0.0466667	0.949273	0.755537
Rnf31	0.0566667	0.949273	0.755585
Rps6ka3	0.0466667	0.949273	0.757964
Prkcq	0.11	0.949273	0.757985
Cd276	0.07	0.949273	0.759099
Csf1r	-0.07	0.949273	0.761413
Ripk3	0.133333	0.949273	0.76149
Hk3	-0.0766667	0.949273	0.763593
Ifnz	-0.0966667	0.949273	0.76475
Pirb	0.12	0.949273	0.765045
Ctsl	0.04	0.949273	0.76525
Mapk8	-0.0533333	0.949273	0.769339
Prcp	0.05	0.949273	0.769779
Rnasel	-0.0666667	0.949273	0.770405
Tlr6	0.09	0.949273	0.770795
Akt1	-0.04	0.949273	0.771222
Peli1	-0.0433333	0.949273	0.771441
Bax	-0.0533333	0.949273	0.772427
Tnfrsf1a	0.0366667	0.949273	0.774116
Hck	-0.07	0.949273	0.774441
Trim25	-0.0366667	0.949273	0.775995
Lta4h	0.0366667	0.949273	0.777731
Jaml	0.09	0.949273	0.77828
Il1f5	0.173333	0.949273	0.779263
Cd86	0.08	0.949273	0.779937
Sem1	-0.04	0.949273	0.781032
Nfe2l2	0.0433333	0.949787	0.783893
Ccl2	-0.106667	0.949787	0.783912
Furin	0.03	0.94994	0.785268
Il25	0.106667	0.955617	0.791197
Stat3	0.04	0.957033	0.794296
Csf2rb	-0.0933333	0.957033	0.79594
Tgfb3	-0.103333	0.957033	0.796083
H2-K1	0.0266667	0.960082	0.800628
Il10	-0.126667	0.960082	0.801565
Il6st	0.0366667	0.960082	0.802345
Gba	-0.0366667	0.960873	0.807349
Pik3ap1	0.0366667	0.960873	0.808988
Osm	-0.103333	0.960873	0.810029
Cbl	-0.0633333	0.960873	0.811244
Rps6kb1	0.03	0.960873	0.813198
Hspb1	0.0933333	0.960873	0.813963
Nlrp1a	0.123333	0.960873	0.814834
Selenos	0.0266667	0.960873	0.816756
Il11	0.12	0.960873	0.817748
Ccl11	0.106667	0.960873	0.818954
Map2k7	-0.04	0.960873	0.819609
Calm1	-0.0233333	0.960873	0.821025
Ptprc	-0.0566667	0.960873	0.821698
Lrg1	0.0966667	0.960873	0.823275
Lat2	0.12	0.960873	0.826639
Icos	0.0733333	0.960873	0.827904
Ndufs8	-0.02	0.960873	0.82817
Ccnc	-0.04	0.960873	0.828423
Abcf1	0.0333333	0.960873	0.829065
Hsp90b1	-0.0333333	0.960873	0.832747
Il31ra	0.14	0.960873	0.833035
Becn1	-0.03	0.960873	0.833593
Plscr1	-0.04	0.960873	0.834049
Batf	0.18	0.960873	0.834278
Smad5	-0.0333333	0.960873	0.83469
Lif	0.07	0.960873	0.835326
Ccl4	0.0433333	0.964714	0.839913
Entpd1	0.0433333	0.967314	0.843428
Rbck1	0.03	0.968447	0.850037
Lamp1	-0.02	0.968447	0.850415
Plin4	-0.0566667	0.968447	0.850464
Ifi203	0.0333333	0.968447	0.854667
Tollip	-0.02	0.968447	0.855249
Tcirg1	-0.0366667	0.968447	0.85548
Ncr1	-0.09	0.968447	0.857062
Map2k2	-0.0266667	0.968447	0.857949
Gsk3b	0.0266667	0.968447	0.858012
Itgal	-0.0366667	0.968447	0.85838
Oas3	0.123333	0.968447	0.861731
Ddx5	-0.02	0.968447	0.861753
Rela	-0.0366667	0.968447	0.862035
Fas	-0.0333333	0.968447	0.86244
Il15	0.0666667	0.968447	0.863208
Ccr9	-0.0566667	0.971883	0.867528
Pnoc	-0.103333	0.972591	0.871469
Ccl21a/b/c/d	0.0633333	0.972591	0.872963
Cgas	-0.0766667	0.972591	0.874711
Limk2	0.03	0.972591	0.874876
Casp4	-0.0566667	0.972591	0.875371
Jak3	-0.0366667	0.972591	0.87571
Apol6	-0.0433333	0.972946	0.877331
Cxcr1	0.0433333	0.972946	0.881277
Fasl	-0.0866667	0.972946	0.883088
Cd69	-0.0933333	0.972946	0.883483
Ackr2	0.106667	0.972946	0.883858
Ms4a2	0.0366667	0.972946	0.885944
Trim56	-0.02	0.972946	0.886762
Il17re	-0.0533333	0.972946	0.887355
Atg3	0.0233333	0.972946	0.887357
Map2k3	-0.0233333	0.973287	0.888927
Cd6	-0.0466667	0.975795	0.894148
H2-T23	-0.02	0.975795	0.895959
Nox1	-0.0566667	0.975795	0.895989
Ccl22	-0.04	0.975795	0.896267
Nfkb1	0.02	0.981088	0.902398
Csf3r	-0.0433333	0.984955	0.908116
Pik3r3	-0.0333333	0.984955	0.914286
Ube2n	0.0133333	0.984955	0.916311
Cxcr2	-0.0366667	0.984955	0.917429
Parp1	0.02	0.984955	0.918018
Sting1	0.0366667	0.984955	0.9181
Ube2l6	-0.0133333	0.984955	0.918346
Ctsz	-0.0133333	0.984955	0.920396
Ptpn4	0.0166667	0.984955	0.922478
F5	-0.0133333	0.984955	0.924894
Nlrc5	0.0233333	0.984955	0.925071
Vcam1	0.0333333	0.984955	0.925656
Ltb	-0.0333333	0.984955	0.92626
Rab7	-0.01	0.984955	0.92704
Il4	0.0366667	0.984955	0.927529
Ddah2	0.0233333	0.984955	0.927548
Myd88	0.02	0.984955	0.927616
Lcp2	0.02	0.98608	0.932283
Csf2	-0.0566667	0.98608	0.933312
Mapk9	-0.01	0.98608	0.937252
Lat	-0.03	0.98608	0.937262
Cd36	0.0266667	0.98608	0.937392
Mapk14	0.00666667	0.98608	0.938135
Ccl19	-0.0366667	0.98608	0.939164
Creb1	-0.01	0.98608	0.940052
Mapk13	0.0666667	0.98608	0.940157
Vegfa	0.01	0.988692	0.945328
Cd80	-0.0433333	0.988692	0.946385
Atg7	0.01	0.988692	0.948648
Ackr3	-0.0366667	0.988692	0.951166
Mcoln1	-0.01	0.988692	0.951619
Cd3d	0.02	0.988692	0.952178
Hsd11b1	-0.01	0.988692	0.952688
Pstpip1	0.0333333	0.988692	0.954371
Cd40	-0.02	0.988692	0.955443
Marcks	-0.01	0.988692	0.956696
Mif	-0.00666667	0.988692	0.958579
Alox15	0.0266667	0.988692	0.958671
Samhd1	-0.00666667	0.988692	0.960316
Jak1	0.00666667	0.988692	0.960855
Lancl1	0.00666667	0.988692	0.96201
Ngly1	-0.00666667	0.988692	0.964028
Ikbke	-0.01	0.988692	0.96439
Cd3g	-0.0133333	0.991213	0.968131
Ido1	-0.0166667	0.994243	0.977353
Il17a	0.01	0.994243	0.977805
Lax1	0.00666667	0.994243	0.978109
Klra1	-0.0166667	0.994243	0.978112
H2-D1	0.00333333	0.994243	0.97911
Gpx7	0.00666667	0.994243	0.979465
Tbk1	-0.00333333	0.994243	0.980191
Plaur	-0.01	0.994243	0.981381
Il20rb	-0.00666667	0.995161	0.984694
Il5	-0.0133333	0.995161	0.984862
Il31	0.01	0.996345	0.988114
Ccr5	-0.00333333	0.996345	0.988612
Rsad2	0.00333333	0.99649	0.99126
Myc	0.00333333	0.99649	0.991334
Tnfrsf17	0.00333333	0.998506	0.994631
Ccr1l1	0	1	1
Stat2	0	1	1
Tlr2	1.33227e-15	1	1

## Sheet: 6-ID_Trap_Adjuvant - Control
Probe Name	logFC	adj.P.Val	P.Value
H2-DMb1	1.22667	0.00207671	5.42855e-06
Tyrobp	0.956667	0.00207671	6.38728e-06
Gzma	1.62	0.00207671	9.4355e-06
Fcgr4	1.08	0.00207671	1.07463e-05
H2-Ab1	1.51	0.00354964	2.29601e-05
Ctss	1.11667	0.00974993	8.10213e-05
Fpr2	1.49333	0.00974993	0.000105775
Cd86	1.38667	0.00974993	0.000107208
Tlr8	1.07667	0.00974993	0.000140257
H2-Eb1	1.57333	0.00974993	0.000145585
Ccl5	1.65667	0.00974993	0.000154517
Ifi203	0.85	0.00974993	0.000158452
Itgal	0.956667	0.00974993	0.00016397
Tnfsf10	0.966667	0.0106395	0.000192694
Cbfb	0.606667	0.0122235	0.000237195
Cd84	0.673333	0.0136736	0.000283024
Klrd1	1.18667	0.0142738	0.000313912
Psmb8	0.736667	0.0161495	0.000376057
Ccl22	1.30667	0.0163293	0.000401368
Ccr2	1.16667	0.0224165	0.000579987
Tifa	0.936667	0.0288205	0.000782963
Cxcl9	1.45667	0.0297338	0.000846239
Ctla4	-1.35667	0.0342295	0.00112203
Aif1	0.906667	0.0342295	0.001152
Pycard	1.38667	0.0342295	0.00115456
Il16	0.75	0.0342295	0.0011854
Runx3	2.12	0.0342295	0.00120969
H2-DMa	0.903333	0.0342295	0.00126485
Il2rb	0.956667	0.0342295	0.00128416
Lcp2	0.876667	0.0348632	0.00135303
Il18bp	0.64	0.0419736	0.00168329
Casp1	1.52333	0.044548	0.00184416
Lgals3	0.79	0.0447541	0.00191059
Relb	1.26333	0.045711	0.00201058
Trim21	0.78	0.0465918	0.00215017
Stat5a	-0.686667	0.0465918	0.00216987
Ptprc	0.88	0.0468809	0.00224398
Ccr5	0.813333	0.0477088	0.00234532
Ifit2	0.923333	0.0480191	0.0024227
C3ar1	0.58	0.0497166	0.00257388
Rhog	0.513333	0.0497166	0.00263796
Slc11a1	0.916667	0.0497166	0.00270129
Notch1	-0.473333	0.0552443	0.0030731
Cxcr6	0.856667	0.060079	0.00343622
Il1f9	-1.52667	0.060079	0.00359523
Cd68	0.603333	0.060079	0.0036195
Fcgr1	0.843333	0.060079	0.00365293
Il1rl1	-1.31333	0.0616679	0.00382932
Alpk1	0.82	0.069257	0.00439016
Nt5e	-0.503333	0.0693197	0.00448937
Map3k1	-0.61	0.0693197	0.0046133
Gbp5	0.99	0.0693197	0.00466316
Cd209e	1.77333	0.0711528	0.00489273
Marcks	0.58	0.0711528	0.00497057
Tcn2	-0.353333	0.0713511	0.00507673
Ntng2	0.726667	0.0715131	0.00518077
Panx1	0.846667	0.0721387	0.00531941
Prdm1	1.51333	0.0723803	0.00551642
Ccr3	0.72	0.0723803	0.00557347
Marco	1.42	0.0723803	0.00567478
Zbp1	0.78	0.0723803	0.00571177
Msra	-0.286667	0.0772821	0.00619856
Cxcl5	1.01	0.0797434	0.00651993
Rac2	0.743333	0.0797434	0.00668522
Neu1	-0.466667	0.0797434	0.00670546
Acvr1	-0.413333	0.0803978	0.00686449
Itgb2	0.82	0.0814133	0.00705652
Nampt	0.576667	0.0821111	0.00722323
Map3k8	0.643333	0.0848838	0.00767808
Oas1a	0.71	0.0848838	0.00768676
Spi1	0.53	0.0883277	0.0081129
Ccl12	1.52	0.0902318	0.00840451
Cx3cr1	0.99	0.0910228	0.00859718
Klrk1	1.08667	0.0910228	0.00871369
Was	0.953333	0.0918313	0.00890989
Ackr1	-0.783333	0.0924075	0.00913446
Atp6v0d1	-0.253333	0.0924075	0.00920488
Klrc1	0.836667	0.0943208	0.00951749
Cystm1	-0.556667	0.0956257	0.00977288
Tbxas1	0.66	0.0971723	0.0100566
Tap1	0.52	0.0977709	0.0102451
H2-Q2	-1.01	0.0983518	0.0104332
Sp1	-0.463333	0.103721	0.0111369
Tgfb1	0.343333	0.106564	0.0116538
Sigirr	-0.486667	0.106564	0.0117179
Ifi44	0.823333	0.107791	0.0119922
Tlr5	-0.63	0.111531	0.0125526
Cd274	0.63	0.122722	0.0139709
Tcl1	-1.27667	0.123063	0.014169
Acsl4	0.286667	0.124759	0.0145257
Bcl6	-1.48333	0.129817	0.0152825
Cd44	0.566667	0.133086	0.0158394
Dysf	0.603333	0.141219	0.0169902
Psmb10	0.513333	0.141353	0.0171891
Prkca	-0.59	0.141841	0.017432
Il13ra2	-0.87	0.155735	0.019341
Nlrp1a	1.32333	0.159185	0.0199754
Lat2	1.36667	0.162695	0.0207881
Tmprss2	-0.546667	0.162695	0.0210209
Psmb9	0.54	0.162695	0.0210472
Agt	-0.383333	0.170931	0.0225116
Il17d	-0.786667	0.170931	0.0225549
Il10ra	0.55	0.174147	0.0232046
Stat1	0.576667	0.174552	0.0234844
Adora2a	0.74	0.176215	0.023936
Ncr1	1.20333	0.181815	0.0249653
Irf7	0.613333	0.181815	0.0251671
Pirb	0.96	0.184559	0.0257857
Syk	0.53	0.186433	0.0265141
Oas2	0.506667	0.186433	0.0267573
Lcn2	1.17333	0.186433	0.0268907
Egln1	-0.353333	0.186433	0.0270123
Cd70	-0.823333	0.187126	0.0273548
Cd8b1	0.773333	0.188059	0.0278827
Vcam1	0.84	0.188059	0.0281604
Map1lc3a	-0.363333	0.188059	0.0284987
Cxcr3	0.836667	0.188059	0.0286293
Trim5	1.45333	0.188059	0.0287139
Tcf7	-0.533333	0.188059	0.0291337
Il1rl2	0.676667	0.188059	0.0291942
Ssr1	-0.29	0.191873	0.0300345
Cxcl14	-0.96	0.192713	0.0306558
Txk	1.25	0.192713	0.0306645
Tlr4	0.686667	0.195724	0.0313969
Apbb1ip	0.513333	0.204162	0.0330146
Sort1	0.68	0.207689	0.0340195
Sod2	-0.21	0.207689	0.0341223
Hdc	1.31	0.207925	0.0346886
Il1rapl2	0.753333	0.207925	0.0346991
Gba	-0.336667	0.210592	0.0354165
Hsp90ab1	-0.28	0.211262	0.0358025
Pik3cd	0.61	0.216882	0.0372481
Ctsw	0.443333	0.216882	0.037316
Ifnl2/3	-1.11667	0.221296	0.0383618
Ccl6	0.446667	0.233461	0.040958
Map3k7	-0.42	0.233461	0.0413447
Samhd1	0.29	0.233461	0.0413766
Kir3dl1/2	0.793333	0.235953	0.0421235
Tram1	-0.276667	0.239704	0.0431033
H2-D1	0.27	0.249265	0.0451721
Xbp1	0.3	0.249265	0.0457883
Prf1	1.17333	0.249265	0.04579
Ltc4s	0.726667	0.252413	0.0468855
Lilra5	0.53	0.252413	0.0472861
Cd3g	0.7	0.252413	0.0473479
Gbp2	0.723333	0.256882	0.0485185
Cd80	1.33333	0.262987	0.0500964
Tnfsf9	0.703333	0.262987	0.0504614
Ndufs8	-0.19	0.262987	0.0506922
Jun	0.663333	0.270029	0.0523989
Fcgr2b	-0.273333	0.272818	0.053293
Mefv	0.59	0.295549	0.058546
Ddost	-0.28	0.295549	0.0589339
Traf6	-0.273333	0.295549	0.059079
Sod1	-0.18	0.295549	0.0593315
Gzmd	0.706667	0.295549	0.059645
Fpr1	0.5	0.301149	0.0611799
Gzmc	1.23667	0.301149	0.0615545
Mgam	-0.19	0.301316	0.0619782
Sting1	0.696667	0.302094	0.0628613
Kdm6b	-0.4	0.302094	0.0629199
Ccr1	0.623333	0.307012	0.0643414
Tlr2	0.636667	0.313429	0.0665136
Rab5c	-0.19	0.313429	0.0665754
Il6	1.09667	0.313429	0.0669197
Mapk1	-0.206667	0.313429	0.0673082
Cxcl15	-1.06667	0.314315	0.0679051
Gbp3	0.56	0.314906	0.068846
Ripk3	0.836667	0.314906	0.0688474
H2-K1	0.2	0.316366	0.0703718
Pfkfb3	0.483333	0.316366	0.0705915
Ly96	-0.273333	0.316366	0.070773
Prkcsh	-0.23	0.316366	0.0711945
Gata3	0.64	0.316366	0.071213
Stat5b	-0.383333	0.318724	0.0721561
Litaf	-0.366667	0.331422	0.0754597
Mx1	0.533333	0.336332	0.0770566
Uba52	-0.19	0.336332	0.0774477
Prkcq	0.65	0.348722	0.0808187
Jak3	0.426667	0.348722	0.0812031
Ltbr	-0.523333	0.351731	0.0823586
Cd69	1.15	0.354373	0.0834359
Ap1m1	-0.27	0.35464	0.0839575
Acox1	-0.183333	0.360288	0.0861792
Cxcl13	0.546667	0.360288	0.0866092
Il11ra1/2	-0.27	0.360288	0.0866928
Hk3	0.45	0.368546	0.0897239
Vrk3	-0.456667	0.368546	0.0905537
Nkg7	0.736667	0.368546	0.0909004
Smad4	-0.25	0.368546	0.0909682
Akt2	-0.196667	0.368546	0.0910639
Itgax	0.903333	0.372219	0.0924528
Mrc1	0.25	0.374935	0.09391
Anpep	-0.273333	0.374935	0.0940975
Thop1	-0.283333	0.386322	0.097455
Xcl1	0.603333	0.389837	0.0988491
Nlrc4	0.646667	0.389837	0.0993505
Il9r	-0.903333	0.391543	0.100292
Cklf	-0.393333	0.393192	0.101223
Aim2	0.486667	0.399527	0.104065
Sele	-0.893333	0.399527	0.104638
Irf9	0.21	0.399527	0.104667
Ddit3	0.343333	0.399527	0.106217
Traf3	-0.196667	0.399527	0.106329
Ifit1	0.556667	0.399527	0.106756
Cd4	0.6	0.399527	0.107067
Ncf4	0.253333	0.399527	0.107343
Isg15	0.46	0.399527	0.107505
Ifit3	0.536667	0.400791	0.108364
Il2ra	1.04667	0.401533	0.109084
Csf1	0.24	0.404009	0.110279
Bcl2l1	-0.31	0.404193	0.110852
Vamp3	0.276667	0.40725	0.11225
Ms4a2	0.42	0.40725	0.112744
Il1r2	-0.733333	0.411988	0.114589
Sp100	0.303333	0.426915	0.119293
Ccl2	0.62	0.436298	0.122891
Zap70	0.48	0.436298	0.123044
Ltb	0.573333	0.436509	0.123668
Ackr2	-1.15333	0.444022	0.126371
Lta4h	-0.203333	0.447715	0.129292
Ptk2b	-0.21	0.447715	0.129726
Cd59a	-0.246667	0.447715	0.130127
Bst2	0.236667	0.447715	0.130316
Ifitm1	0.326667	0.447715	0.130329
Map2k7	-0.273333	0.447715	0.131053
Plaur	0.666667	0.447715	0.131884
Il3ra	0.67	0.447715	0.132056
Il9	0.866667	0.452836	0.134152
Xaf1	0.373333	0.457564	0.136642
Nfkbia	-0.296667	0.457564	0.136849
Itgb7	0.533333	0.457564	0.137781
Rasgrp4	0.886667	0.457564	0.13792
Evl	0.833333	0.459932	0.139547
Cd38	0.263333	0.459932	0.14038
Plekha1	0.22	0.459932	0.140419
Ctsg	0.72	0.460126	0.141074
H2-DMb2	0.32	0.464527	0.143024
Creb1	-0.2	0.467047	0.144404
Map2k3	-0.25	0.471157	0.146284
Fgr	0.643333	0.47172	0.147069
Furin	-0.163333	0.475876	0.149321
Ms4a4a	0.43	0.475876	0.149834
Ncf2	0.436667	0.475876	0.150602
Ifnar1	-0.156667	0.475876	0.151638
Ifngr2	-0.253333	0.475876	0.152824
Stt3b	-0.173333	0.475876	0.153059
Itln1	-0.946667	0.475876	0.153215
Il18rap	0.433333	0.475876	0.154199
Fyn	0.203333	0.475876	0.154477
Mlkl	0.296667	0.475876	0.155016
Oasl1	0.486667	0.475876	0.155137
Ifi35	0.206667	0.481413	0.158657
Ccr4	-0.726667	0.481413	0.158835
Csf1r	0.333333	0.481413	0.15921
Cxcl16	0.296667	0.481413	0.159433
Il17rb	-0.29	0.486692	0.161811
Os9	-0.163333	0.489606	0.163413
Cxcr2	-0.503333	0.493938	0.165964
Ccl21a/b/c/d	0.563333	0.493938	0.166137
Ifng	0.93	0.49554	0.167674
Mtor	-0.206667	0.49554	0.167958
Il5	0.993333	0.495934	0.168733
Il4ra	-0.25	0.496684	0.170436
Il1f6	0.793333	0.496684	0.170614
Tnfrsf10b	-0.486667	0.496684	0.170916
Ccl8	0.93	0.501389	0.173295
Nfatc2	0.503333	0.501389	0.173832
Alox12	0.733333	0.503701	0.175285
Il10rb	0.23	0.507191	0.177442
Lyz2	0.293333	0.507191	0.178654
Fbxo6	-0.24	0.507191	0.179978
Irak1	-0.136667	0.507191	0.180032
Gab2	0.426667	0.507191	0.180853
Ephx2	-0.196667	0.507191	0.180891
Vegfa	-0.2	0.507191	0.181093
Sh2d1a	0.75	0.515386	0.184685
Csf2rb	0.486667	0.522242	0.187818
Atg12	-0.166667	0.525193	0.189559
Ceacam3	-0.463333	0.528653	0.191491
Tab1	-0.266667	0.528985	0.192296
Cxcl10	0.296667	0.531845	0.194024
Eif2ak2	0.3	0.532308	0.195562
Plat	1.01333	0.532308	0.195607
Ap1g1	-0.136667	0.532308	0.196928
Tnfsf4	0.37	0.532308	0.197757
Ccl20	0.496667	0.532308	0.198311
Il21r	0.383333	0.532308	0.198324
Ifnar2	-0.143333	0.535351	0.200151
Il17c	0.793333	0.540788	0.203303
Alpl	0.323333	0.540788	0.203582
Icosl	0.383333	0.540809	0.20429
Stat4	0.883333	0.542992	0.205896
Ikbkb	-0.18	0.542992	0.20652
Blk	-0.676667	0.543526	0.207796
Nod1	0.213333	0.543526	0.20835
Ccl28	-0.806667	0.543526	0.208832
Hspb1	-0.506667	0.545363	0.211104
Tollip	-0.14	0.545363	0.211395
Rbpj	0.206667	0.545363	0.211654
Nfatc1	0.276667	0.550197	0.215728
Il12rb1	0.6	0.550197	0.216281
Acsl3	-0.303333	0.550197	0.217669
Lilra6	-0.403333	0.550197	0.21805
Hck	0.306667	0.550197	0.218565
Tlr3	-0.273333	0.550197	0.218579
Ccl7	0.62	0.550197	0.220802
Cd163	0.273333	0.550197	0.221819
Ifne	-0.783333	0.550197	0.221862
Nfkb1	-0.203333	0.550197	0.222053
Rnf31	0.226667	0.550197	0.222124
Lamp2	-0.16	0.550197	0.222531
Kpnb1	-0.203333	0.550197	0.223343
Acsl1	-0.206667	0.550197	0.223495
Eif2ak3	-0.216667	0.550396	0.224288
Ccr6	0.763333	0.55075	0.227237
Cd81	-0.163333	0.55075	0.227725
Gsk3b	-0.183333	0.55075	0.227983
Glb1	0.253333	0.55075	0.228082
Il17rc	0.236667	0.55075	0.228963
Mvp	0.19	0.55075	0.229171
Tnfsf18	0.62	0.55075	0.22942
Ccl17	-0.81	0.557245	0.232846
Ldhb	-0.276667	0.56405	0.237014
Ptger4	-0.586667	0.56405	0.237627
Cxcl2	-0.54	0.56405	0.238135
Lck	0.386667	0.56405	0.240136
Il1f10	0.816667	0.56405	0.240236
Tlr7	0.46	0.56405	0.240626
Lamp1	-0.126667	0.56405	0.241165
Eif3f	-0.12	0.56405	0.241527
Rb1cc1	-0.15	0.56663	0.243365
Arrb2	0.2	0.566839	0.24491
Socs3	-0.283333	0.566839	0.245421
Il12b	0.576667	0.566839	0.245655
Tnfrsf25	-0.433333	0.568789	0.247235
Plin4	-0.353333	0.569123	0.248405
Ctsz	-0.156667	0.569123	0.249062
Il15	-0.453333	0.569123	0.24997
Plg	-0.136667	0.569123	0.250606
Txnip	0.35	0.569123	0.251087
Map3k5	-0.15	0.569123	0.252837
Ets1	0.17	0.569123	0.253017
Cfd	-1.04	0.569123	0.253911
Cd3e	0.48	0.569123	0.254209
Ifitm3	0.166667	0.569123	0.254743
Cxcr1	0.333333	0.576956	0.258996
Icos	-0.386667	0.57726	0.259879
H2-M3	0.293333	0.58024	0.261971
Plau	-0.346667	0.58043	0.262885
Lat	-0.433333	0.58043	0.263895
Dtx3l	0.16	0.58043	0.26431
Gstm4	-0.2	0.581296	0.266563
Cd79b	0.696667	0.581296	0.267157
C1qbp	-0.11	0.581296	0.267467
Tnfrsf4	0.496667	0.581296	0.268206
Tpsb2	0.48	0.581296	0.268464
Cxcl1	0.563333	0.585448	0.271898
Foxo1	-0.16	0.585448	0.272588
Ifna4	-0.37	0.585448	0.27351
Adgre5	0.176667	0.585448	0.273677
Pnoc	0.71	0.585448	0.274168
Ido1	-0.646667	0.593325	0.278625
Gadd45b	-0.506667	0.597992	0.281728
Itgae	0.613333	0.597992	0.282364
Jaml	0.346667	0.601358	0.285325
Alox5ap	-0.413333	0.601358	0.285509
Bdkrb2	0.39	0.606682	0.289054
Il27ra	-0.373333	0.606682	0.289606
Il17f	-0.29	0.613319	0.293568
Gzmn	-0.366667	0.61387	0.294626
C5ar1	0.366667	0.618255	0.29753
Tap2	0.176667	0.62051	0.299664
Mcoln1	-0.173333	0.62051	0.300221
Gzmm	0.673333	0.620826	0.301177
Ncf1	0.333333	0.622048	0.302575
Gucy1b1	-0.183333	0.625212	0.30526
Hmox1	0.173333	0.625212	0.305731
Csf3	-0.593333	0.625915	0.306885
Il1b	0.356667	0.629234	0.309326
Il12a	-0.643333	0.630314	0.310672
Cxcl12	-0.153333	0.630422	0.311541
Lrrk2	0.186667	0.634591	0.314422
Eomes	0.643333	0.63713	0.317205
Plcg2	0.343333	0.63713	0.317329
Cx3cl1	0.44	0.638733	0.319321
Fos	-0.293333	0.638733	0.31978
Sirpa	0.153333	0.639396	0.321384
Il17rd	-0.433333	0.639396	0.321766
Tgfb3	-0.4	0.63968	0.323335
Ulk1	-0.173333	0.63968	0.323785
Gla	-0.21	0.63968	0.324766
Gns	-0.116667	0.63968	0.325923
Parp9	0.153333	0.63968	0.326046
Ccr8	-0.64	0.640033	0.327054
Hsd11b1	-0.166667	0.640913	0.32919
Cap1	-0.113333	0.640913	0.329539
Csf2ra	0.24	0.640913	0.33096
Map2k2	-0.146667	0.640913	0.331117
Cgas	-0.476667	0.640913	0.333119
Hlx	0.116667	0.640913	0.333189
Ms4a1	-0.64	0.640913	0.333308
Cd28	-0.36	0.651703	0.340334
Jak2	0.153333	0.651703	0.340605
Itpr3	0.203333	0.653406	0.342341
Cd2	-0.256667	0.654628	0.344397
Plcg1	-0.153333	0.654628	0.344675
Ccl3	0.46	0.654696	0.345558
Cxcl17	-0.42	0.658242	0.348281
H2-Q10	-0.143333	0.659444	0.34977
Entpd1	0.206667	0.66053	0.351817
P2rx7	0.393333	0.66053	0.352055
Tab2	-0.17	0.661308	0.353325
Trim26	-0.16	0.662237	0.354678
Pik3ca	-0.126667	0.663144	0.356021
Ctsa	-0.103333	0.665836	0.358328
Ddah2	-0.236667	0.670926	0.361936
Hcst	0.243333	0.676921	0.366045
Trat1	-0.506667	0.680507	0.368865
Apol6	-0.25	0.696151	0.378245
Mif	-0.113333	0.70143	0.382366
Mapkapk2	-0.126667	0.70143	0.383265
Trim6	-0.233333	0.70143	0.383836
Derl1	-0.11	0.708207	0.390712
Dhx58	0.206667	0.708207	0.390987
Fas	0.166667	0.708207	0.391004
Il13ra1	0.153333	0.708207	0.391209
Ywhaq	-0.103333	0.708438	0.392263
Cxcr5	-0.45	0.708438	0.394004
Mme	-0.15	0.708438	0.394086
Pik3cg	0.46	0.708852	0.395233
Trim33	0.246667	0.712806	0.398791
Mavs	-0.1	0.712806	0.399282
Elane	-0.51	0.716531	0.402296
Atg7	-0.13	0.719543	0.40696
Pik3c3	-0.13	0.719543	0.407699
Smad5	-0.133333	0.719543	0.408078
Il20ra	-0.596667	0.719543	0.408476
Crcp	0.183333	0.719543	0.409136
Cblb	-0.12	0.719543	0.409572
Pik3r3	0.256667	0.72144	0.411585
Tigit	-0.453333	0.723134	0.413487
Ube2l6	0.106667	0.724844	0.416397
Ahr	-0.163333	0.724844	0.417759
Apex1	-0.133333	0.724844	0.417879
Rnf114	-0.0833333	0.724844	0.419783
Kras	-0.15	0.724844	0.419948
Nfatc3	-0.166667	0.724844	0.422013
Tnfrsf1a	0.103333	0.724844	0.422293
Pik3cb	-0.0966667	0.724844	0.422297
Nfkb2	0.143333	0.724844	0.423186
Stat3	-0.123333	0.724844	0.425135
Il19	0.39	0.724844	0.426519
Il18	0.173333	0.724844	0.426586
Gk	0.123333	0.724844	0.426654
Defb14	-0.676667	0.732228	0.431948
Ccl25	-0.19	0.735506	0.435104
Card11	0.23	0.735506	0.435974
Ccr1l1	0.286667	0.735506	0.437925
Mmp9	0.296667	0.735506	0.440232
Ccl4	0.166667	0.735506	0.44075
Bcl2	0.273333	0.735506	0.441089
Ap1s2	0.163333	0.735506	0.441598
Serpina1a	-0.143333	0.735506	0.442162
Rela	0.163333	0.735506	0.442445
Ccr7	0.313333	0.738986	0.446443
Vwf	0.146667	0.738986	0.448426
H2-T23	0.116667	0.738986	0.449121
Casp8	0.126667	0.738986	0.4495
Tlr1	-0.18	0.738986	0.450692
Cd3d	0.253333	0.738986	0.451063
Cd244a	0.43	0.738986	0.451231
Atf2	0.123333	0.741937	0.453993
Mapk8	-0.136667	0.742639	0.455383
Il1f5	0.463333	0.742785	0.456741
Atg3	-0.123333	0.742785	0.457394
Pecam1	0.146667	0.746263	0.460501
Raf1	-0.0933333	0.752168	0.465543
Sugt1	-0.123333	0.752168	0.466906
Ifngr1	0.106667	0.752168	0.467064
Nfatc4	-0.276667	0.752786	0.469021
Il25	0.293333	0.752786	0.469396
Rgma	0.37	0.754847	0.471658
Lif	0.243333	0.755198	0.472854
Pdcd1lg2	0.316667	0.757493	0.475271
Becn1	-0.1	0.771872	0.486425
Ripk2	0.14	0.771872	0.486455
Peli2	0.123333	0.771872	0.487926
Cd79a	-0.286667	0.771872	0.488286
Il1rapl1	0.32	0.779891	0.495353
Ifnlr1	0.396667	0.779891	0.496074
Fcer1a	-0.316667	0.779891	0.496386
Klrb1	0.353333	0.79029	0.504027
Cxcr4	-0.196667	0.793924	0.508669
Cpa3	0.203333	0.793924	0.509232
Cd27	-0.4	0.793924	0.510269
Gzme	-0.31	0.793924	0.511574
Mapk14	-0.0566667	0.793924	0.511946
Pdcd1	-0.313333	0.793924	0.512507
Ptger2	0.23	0.793924	0.513745
Il1r1	0.18	0.793924	0.514562
Il27	-0.4	0.79437	0.516109
Ager	-0.28	0.79437	0.516906
Ddx58	0.106667	0.794897	0.518912
Tlr6	0.2	0.794897	0.519305
Cdk4	-0.07	0.795294	0.520593
Il23a	0.306667	0.79595	0.522394
Pik3r4	-0.106667	0.79595	0.523082
Il22ra1	-0.19	0.798617	0.525868
Il21	0.52	0.80334	0.531053
Mapk9	-0.08	0.80334	0.531056
Sem1	0.09	0.805314	0.533466
Cul1	-0.103333	0.805314	0.534445
Il5ra	0.233333	0.805323	0.539907
Lyn	0.0866667	0.805323	0.540028
Pik3ap1	0.0933333	0.805323	0.54015
Cdh1	-0.143333	0.805323	0.540183
Cyp2e1	-0.103333	0.805323	0.540318
Il11	0.32	0.805323	0.540702
Fcgrt	-0.0733333	0.807965	0.544935
Il22ra2	-0.366667	0.807965	0.544967
Nae1	-0.126667	0.807965	0.545611
Bcl3	-0.193333	0.812903	0.549998
Tgfb2	-0.226667	0.815124	0.553456
Ikbke	0.133333	0.815124	0.55361
Il23r	-0.166667	0.815426	0.555778
Cbl	0.156667	0.815426	0.556279
Ackr3	0.353333	0.815426	0.556979
Ticam1	0.12	0.829096	0.570776
Il20	0.183333	0.829096	0.571303
Ifna2	0.306667	0.829096	0.571783
Ccl26	0.34	0.829096	0.573315
Tnfrsf17	0.28	0.829096	0.573582
Il1f8	-0.313333	0.829096	0.57378
Cxcl11	0.18	0.829096	0.573824
Mdfic	0.153333	0.830426	0.576091
Csf3r	-0.21	0.830426	0.57753
Il22	-0.4	0.830426	0.577968
Ebi3	0.24	0.833058	0.582184
Ddx5	-0.0633333	0.833058	0.58276
Smad3	-0.216667	0.833058	0.583373
Lag3	0.293333	0.833058	0.584403
Ctsl	-0.0733333	0.833058	0.585188
Dnajc10	-0.0633333	0.83374	0.586746
Cd6	-0.19	0.834138	0.589431
Plscr1	0.103333	0.834138	0.589633
Dnaja2	-0.07	0.834138	0.592058
H2-Q1	0.133333	0.834138	0.592325
Gzmb	0.236667	0.834138	0.592421
Ccl1	-0.373333	0.834287	0.594109
Il24	-0.303333	0.834287	0.594975
Ptgs2	0.213333	0.834287	0.595765
Lcp1	0.0733333	0.834422	0.596941
Adar	0.09	0.836114	0.599233
Trim56	0.0733333	0.837262	0.602845
Mapk13	0.463333	0.837262	0.603186
Tnfrsf9	0.266667	0.837262	0.603306
Jak1	-0.07	0.840254	0.607625
Nox1	-0.223333	0.840254	0.607635
Mknk1	-0.0966667	0.842911	0.610647
Cebpb	0.1	0.844677	0.615129
Osm	-0.216667	0.844677	0.615199
Rbck1	-0.08	0.844677	0.615205
Il12rb2	0.21	0.845398	0.616823
Rasgrp1	0.15	0.847383	0.62015
Abcf1	0.0766667	0.847383	0.620464
Hmgb1	-0.0533333	0.848163	0.623008
Rsad2	-0.15	0.848163	0.62323
Klra1	0.293333	0.856277	0.6303
Fcrlb	-0.256667	0.859782	0.633992
Atf4	-0.07	0.860056	0.635306
Itgam	0.176667	0.864761	0.64159
Nod2	0.216667	0.864761	0.642356
Defa1	0.236667	0.864761	0.643576
Il17b	0.24	0.864761	0.644498
Maf	0.1	0.864761	0.645124
Il20rb	-0.16	0.864761	0.646178
Neo1	0.09	0.864761	0.646613
Ifna1/5/6/12/13/14/15/16/b	0.163333	0.866983	0.650508
Igfbp7	0.0533333	0.866983	0.651486
Calm1	-0.0466667	0.866983	0.651639
Lamp3	-0.203333	0.867946	0.654601
Tgfbr2	0.0633333	0.867946	0.655248
Irf1	0.0966667	0.867946	0.655731
Hamp	-0.0933333	0.874835	0.662068
Ifitm2	-0.05	0.875385	0.663616
Irak3	-0.313333	0.877086	0.666234
Map3k3	-0.0866667	0.877086	0.667175
Casp3	-0.0633333	0.885748	0.675651
Thbs1	0.176667	0.885748	0.676609
Pdhb	-0.0533333	0.885748	0.678086
Rnf135	0.0933333	0.885748	0.678524
Tbx21	-0.17	0.885748	0.679752
Sell	-0.106667	0.885748	0.681609
Atg4a	-0.0866667	0.885748	0.683348
Csf2	-0.276667	0.885748	0.683541
Irf4	-0.166667	0.885748	0.684731
Il1a	-0.15	0.885748	0.685679
Adgrg3	-0.136667	0.885748	0.686369
Ern1	-0.0633333	0.888723	0.690086
C2	-0.05	0.888723	0.691923
Rab7	-0.0433333	0.888723	0.692124
App	-0.0433333	0.891482	0.695425
Akt1	-0.0533333	0.893941	0.6985
Gpx7	-0.1	0.894406	0.70002
Myc	0.116667	0.895083	0.7044
Scarb2	0.0566667	0.895083	0.705392
Hpgd	-0.0566667	0.895083	0.705564
H2-Ob	0.173333	0.895083	0.706405
Tnfsf13b	0.19	0.895083	0.709542
Nras	0.0433333	0.895083	0.710982
Chuk	-0.0466667	0.895083	0.711366
Lax1	0.09	0.895083	0.711578
Atg10	0.136667	0.895083	0.714955
Pik3r6	-0.113333	0.895083	0.716754
Havcr2	-0.203333	0.895083	0.717883
Irf3	-0.0433333	0.895083	0.719545
Hsp90b1	-0.0566667	0.895083	0.719907
Crk	-0.08	0.895083	0.721388
Ifnb1	-0.203333	0.895083	0.721713
Il31ra	0.236667	0.895083	0.721871
Crp	0.05	0.895083	0.721877
Socs1	0.216667	0.895083	0.723161
Ifi27	0.0666667	0.895083	0.724772
Rps6ka3	-0.0533333	0.895083	0.724812
Il17a	0.126667	0.895083	0.724989
Bcr	0.0566667	0.895083	0.726767
Strap	-0.04	0.895083	0.728352
Cd14	0.0766667	0.895083	0.729011
Ackr4	-0.176667	0.895083	0.729499
Ifih1	0.0533333	0.897492	0.732623
Mafb	0.123333	0.897497	0.733788
Nfe2l2	-0.0533333	0.898596	0.735849
Il7	0.0933333	0.906346	0.743726
Rack1	0.0366667	0.906346	0.745691
Diablo	-0.0533333	0.906346	0.745713
H2-Pa	0.183333	0.906613	0.747105
Gucy1a1	0.0533333	0.908188	0.750275
Gzmg	-0.206667	0.908188	0.752764
Ccl24	0.126667	0.908188	0.755257
Junb	0.0933333	0.908188	0.755275
Il18r1	0.09	0.908188	0.755386
Il6ra	-0.0533333	0.908188	0.755453
Lrg1	-0.133333	0.910067	0.758193
Hc	-0.0533333	0.910744	0.76071
Myd88	0.0666667	0.910744	0.7623
Tyk2	0.0533333	0.910744	0.763808
Ppia	-0.04	0.910744	0.764564
Bpi	-0.0833333	0.910744	0.764648
Irak4	0.05	0.912203	0.768063
Ulk2	-0.0333333	0.912203	0.768233
Ube2n	-0.0366667	0.91527	0.772826
Ripk1	0.04	0.91527	0.773595
Wipi1	0.0433333	0.91527	0.774368
Il10	-0.143333	0.915992	0.776164
Rab31	0.0566667	0.918343	0.779344
Tln1	-0.04	0.920905	0.783776
Il17re	0.103333	0.920905	0.783901
Nos2	0.11	0.922974	0.790034
Tpsab1	-0.153333	0.922974	0.790094
Pik3r5	0.16	0.922974	0.791872
Il31	-0.176667	0.922974	0.792597
Trim25	0.0333333	0.922974	0.795847
Cd22	0.07	0.922974	0.796757
Ptpn6	-0.0366667	0.922974	0.797576
Il13	-0.116667	0.922974	0.797679
Ccl27a/b	-0.116667	0.922974	0.799619
Il1rn	-0.09	0.922974	0.800808
Pak1	0.106667	0.922974	0.801825
Ifnz	0.08	0.922974	0.804326
Cd19	0.163333	0.922974	0.804931
Prkcd	-0.04	0.922974	0.805011
Il2rg	-0.0966667	0.922974	0.808176
C3	-0.0333333	0.922974	0.810702
Lancl1	0.0333333	0.922974	0.811902
Rps6kb1	-0.03	0.922974	0.813198
Batf	-0.203333	0.922974	0.8132
Gca	-0.0666667	0.922974	0.813259
Stat2	0.0366667	0.922974	0.815474
Nlrp3	-0.09	0.922974	0.816176
Atm	-0.0366667	0.922974	0.817983
Cd96	0.123333	0.922974	0.819009
Nlrc5	0.0566667	0.922974	0.819441
Cd36	-0.0766667	0.922974	0.821447
Ccr9	-0.0766667	0.922974	0.821516
Ms4a7	0.0866667	0.922974	0.821858
Peli1	0.0333333	0.922974	0.823098
Pstpip1	0.13	0.922974	0.823528
Alox5	0.0566667	0.922974	0.823723
Il3	-0.116667	0.922974	0.823871
Il15ra	0.0433333	0.923148	0.82522
Plek	-0.113333	0.923846	0.82704
Xcr1	-0.116667	0.925109	0.829661
Ptpn4	0.0366667	0.925109	0.830563
Tank	0.04	0.926176	0.83272
Atp6ap2	-0.0333333	0.928219	0.835757
Casp4	-0.0733333	0.930345	0.839196
Bdkrb1	0.0733333	0.930345	0.840079
Stat6	-0.0466667	0.935019	0.846026
Ccl9	-0.0333333	0.935019	0.849359
Parp1	0.0366667	0.935019	0.850375
Rel	0.0466667	0.935019	0.851109
Ccr10	-0.116667	0.935019	0.852151
Ccrl2	-0.0533333	0.935019	0.852893
Tlr9	0.1	0.935019	0.85462
Plscr2	-0.0366667	0.935019	0.856276
Gzmk	-0.14	0.935019	0.856642
Oas3	0.126667	0.935019	0.858037
Cxcl3	-0.0666667	0.935019	0.858571
Itm2c	-0.03	0.935019	0.858814
Tbk1	0.0233333	0.937252	0.862077
Tnfrsf18	0.08	0.9389	0.865377
Cflar	-0.02	0.9389	0.866023
Ifnk	-0.0733333	0.94047	0.868687
Tirap	0.0366667	0.941102	0.870489
Rps6ka1	-0.03	0.946483	0.877801
Ccl19	-0.0733333	0.946483	0.87871
Foxp3	-0.0666667	0.946483	0.879139
Pxn	0.0266667	0.95385	0.888422
Cd8a	-0.0633333	0.95385	0.88845
Il2	-0.06	0.957679	0.893256
Crebbp	-0.0166667	0.958302	0.895076
Gzmf	-0.04	0.959727	0.897649
Ccnc	-0.0233333	0.960222	0.899354
Bnip3	0.0233333	0.96094	0.901425
Atf6	0.0166667	0.96094	0.90305
Akt3	-0.0366667	0.96094	0.904652
Txn1	-0.0133333	0.96094	0.907027
Cd247	0.03	0.96094	0.907079
Mcl1	0.0166667	0.96094	0.908571
Psap	-0.0133333	0.96094	0.908729
Ikbkg	0.0133333	0.961538	0.910538
Hsp90aa1	0.02	0.964447	0.917147
Ltf	-0.0666667	0.964447	0.917528
Rnasel	-0.0233333	0.964447	0.918556
Slc2a3	-0.06	0.964447	0.918823
Il17ra	0.02	0.964447	0.920582
Il4	0.04	0.964447	0.920964
Tpp1	0.0166667	0.964447	0.922026
Npc2	0.01	0.967065	0.92578
Il1rap	-0.0133333	0.968954	0.929916
Cd276	-0.02	0.968954	0.930096
Traf2	-0.01	0.976705	0.938799
Il6st	-0.01	0.978831	0.945529
Tmem140	0.0266667	0.978831	0.945601
Cmklr1	-0.0133333	0.978831	0.94651
Vsir	0.0166667	0.978831	0.946987
Tcirg1	-0.0133333	0.978831	0.947174
Ep300	0.01	0.979404	0.948996
Spib	-0.04	0.980407	0.951677
Prcp	0.01	0.980407	0.95327
Selenos	-0.00666667	0.980407	0.953772
Atg13	-0.00666667	0.98227	0.958054
Limk2	-0.01	0.98227	0.958126
Ccl11	0.0233333	0.982551	0.960039
Il34	0.0166667	0.982551	0.960943
Il33	-0.01	0.98687	0.967812
Fasl	-0.0233333	0.98687	0.96841
Alox15	-0.02	0.98687	0.968997
Tnf	-0.01	0.990677	0.974221
Map2k4	0.00333333	0.990677	0.975298
Il7r	-0.01	0.991111	0.977007
F5	0.00333333	0.994055	0.981195
Atp6v1b2	0.00333333	0.994569	0.983001
Nfat5	-0.00333333	0.994569	0.98542
Bax	-0.00333333	0.994569	0.985562
Itk	-0.00666667	0.997106	0.989367
Cd40	-0.00333333	0.999032	0.99257
Cd40lg	0.00333333	0.999242	0.994071
Lef1	0	1	1
Ngly1	0	1	1
Psen1	-3.55271e-15	1	1
Timp2	1.77636e-15	1	1

## Sheet: 6-ID_Trap_Adjuvant - IV_Trap
Probe Name	logFC	adj.P.Val	P.Value
Ccl22	1.75667	0.0122677	1.58703e-05
Spi1	0.91	0.0240407	7.17389e-05
Syk	1.09333	0.0240407	9.33015e-05
Cd84	0.693333	0.0407173	0.000210698
Tyrobp	0.653333	0.06978	0.000451359
Cxcl13	1.25	0.0769127	0.000596994
Il10ra	0.896667	0.0797983	0.000749882
C3ar1	0.663333	0.0797983	0.000837062
Il6	2.22	0.0797983	0.000929088
Ifi203	0.68	0.0933481	0.00131254
Tbxas1	0.87	0.0933481	0.00132837
Tnfsf10	0.73	0.158014	0.002453
Pak1	1.4	0.211711	0.00356796
Vwf	0.626667	0.211711	0.00383435
Pecam1	0.633333	0.220794	0.00432713
H2-Ab1	0.863333	0.220794	0.00469056
Gzma	0.856667	0.220794	0.00486489
Klrk1	1.16	0.220794	0.00564529
Tlr5	-0.713333	0.220794	0.00565661
Tgfbr2	0.436667	0.220794	0.00571702
Fcgr4	0.56	0.220794	0.00599828
Nlrp1a	1.58667	0.226155	0.0067088
Nfatc2	1.08667	0.226155	0.00672907
Ctss	0.66	0.255142	0.0079216
Lyz2	0.62	0.258337	0.008355
Il17b	1.47	0.294446	0.00999859
Ifnlr1	1.62667	0.294446	0.0105638
Il17rd	-1.21	0.294446	0.0106656
Mx1	0.803333	0.297794	0.0111721
Cx3cr1	0.943333	0.299149	0.0116099
Ccr3	0.633333	0.311007	0.0126937
Alpk1	0.693333	0.311007	0.0131306
H2-Eb1	0.903333	0.311007	0.0132772
Oas2	0.57	0.311672	0.0142153
Nfatc1	0.583333	0.311672	0.0144029
Tnfrsf4	1.17	0.311672	0.0148304
Il12rb1	1.25333	0.311672	0.0153023
Glb1	0.543333	0.311672	0.0153215
Relb	0.926667	0.323322	0.01649
Il17c	1.58333	0.323322	0.0167308
Irf4	1.05667	0.327569	0.0173743
Cbfb	0.346667	0.328525	0.01785
H2-DMb2	0.54	0.33025	0.0186227
Il2rb	0.646667	0.33025	0.0191954
Il17re	0.953333	0.33025	0.0192254
Il1b	0.86	0.346435	0.0211788
Cxcl15	-1.38333	0.346435	0.0213926
Il1rapl2	0.83	0.346435	0.0215121
Ncf1	0.786667	0.346792	0.021983
Sort1	0.733333	0.351535	0.0235164
Klrd1	0.656667	0.351535	0.0245368
Sell	0.626667	0.351535	0.0246156
Trim21	0.53	0.351535	0.0258605
Ikbkg	0.283333	0.351535	0.0261024
Atm	0.38	0.351535	0.0261684
Ccl8	1.58667	0.351535	0.0262811
Tpsb2	1.01	0.351535	0.0271652
Cd3g	0.79	0.351535	0.0272659
Bcl6	-1.33	0.351535	0.0272851
Tgfb3	-0.94	0.351535	0.0280874
H2-Q1	0.583333	0.351535	0.028138
Lcp2	0.553333	0.351535	0.0281956
Ntng2	0.54	0.361756	0.0296627
Klrc1	0.68	0.361756	0.0299513
Ifit2	0.613333	0.365497	0.0311005
Slc11a1	0.616667	0.365497	0.0312926
Sirpa	0.35	0.365497	0.0316796
Tifa	0.533333	0.384546	0.0341925
Ripk1	-0.313333	0.384546	0.0343256
Apbb1ip	0.506667	0.387409	0.0350823
Tnfrsf17	1.1	0.389871	0.0369003
Ap1s2	0.466667	0.389871	0.0371924
Pycard	0.81	0.389871	0.0372129
Il17rb	-0.446667	0.389871	0.0373227
Nfe2l2	0.343333	0.409554	0.0404889
Ccr1	0.696667	0.409554	0.0408739
Lrrk2	0.396667	0.409554	0.0410528
Vcam1	0.773333	0.409554	0.0413263
Card11	0.63	0.41447	0.0424296
Ifnb1	1.22333	0.41447	0.0428947
Gbp5	0.666667	0.414815	0.0434671
Cd40lg	0.956667	0.415947	0.0441238
Itgal	0.436667	0.415959	0.0447222
Ifitm1	0.443333	0.415959	0.0452012
Alox5ap	-0.796667	0.432393	0.0478888
Dysf	0.486667	0.432393	0.0481059
Rel	0.513333	0.432894	0.0504477
Cd163	0.45	0.432894	0.0516284
Plcg2	0.693333	0.432894	0.0522645
Il10rb	0.34	0.432894	0.0525128
Marcks	0.376667	0.432894	0.0525282
Ctsg	0.97	0.432894	0.0526197
Thbs1	0.863333	0.432894	0.0527552
Cd14	0.45	0.432894	0.0534222
Pirb	0.816667	0.432894	0.0534662
Itpr3	0.43	0.432894	0.0537617
Cxcl17	0.89	0.446947	0.0560852
Ptprc	0.503333	0.449603	0.0570972
Blk	-1.05	0.449603	0.0575817
Tyk2	0.35	0.459635	0.0604076
Ccl24	-0.8	0.459635	0.060764
Socs1	1.20333	0.459635	0.0608319
H2-DMa	0.473333	0.459635	0.061245
Ccl21a/b/c/d	0.776667	0.460437	0.0619475
Il7	0.556667	0.4633	0.0630122
Ccr8	1.25333	0.4633	0.0639244
Mvp	0.3	0.4633	0.0648775
Jak3	0.453333	0.4633	0.0652959
Tab2	0.35	0.4633	0.0653294
Pdcd1lg2	0.846667	0.466517	0.0668232
H2-M3	0.493333	0.466517	0.0671117
Map3k7	-0.37	0.466517	0.0688376
Mrc1	0.273333	0.466517	0.0690141
Fgr	0.82	0.466517	0.0692714
Lilra5	0.48	0.466517	0.0697602
Tlr9	1.03333	0.466517	0.0705702
Traf6	-0.26	0.466517	0.0712965
Itgb2	0.516667	0.466517	0.0717671
Ccl6	0.386667	0.466517	0.0727933
Ifngr1	0.273333	0.466517	0.0728749
Il18rap	0.553333	0.466517	0.0735913
Runx3	1.04667	0.466517	0.0748697
Mcoln1	-0.306667	0.466517	0.0752486
Traf3	-0.216667	0.466517	0.0773752
Prdm1	0.896667	0.466517	0.0784961
Fas	0.353333	0.466517	0.078664
Lat	-0.7	0.466517	0.0787638
Fpr1	0.466667	0.466517	0.0787694
Nlrc4	0.693333	0.466517	0.0788335
Il6ra	0.313333	0.466517	0.0794333
Ulk2	0.206667	0.466517	0.0798891
Slc2a3	1.07667	0.466517	0.0799177
Rhog	0.273333	0.466517	0.0802675
Il10	0.916667	0.468679	0.0812458
Jak2	0.286667	0.47775	0.0837157
Ncf4	0.273333	0.47775	0.0840543
Mcl1	0.256667	0.499229	0.0895115
Ube2l6	-0.23	0.499229	0.0895426
Ifnk	0.776667	0.499229	0.0924383
Ripk3	0.766667	0.499229	0.0931469
Klrb1	0.916667	0.499229	0.0936983
Eomes	1.1	0.499229	0.095434
Ccl5	0.613333	0.499229	0.0954808
Cd69	1.10333	0.499229	0.0956898
Icosl	0.51	0.499229	0.0966329
Igfbp7	0.203333	0.499229	0.0967548
Il1rapl1	0.803333	0.499229	0.0975055
Il33	0.426667	0.499229	0.0977004
Hmox1	0.286667	0.499229	0.098186
Fcgr1	0.44	0.499229	0.0989701
Cd209e	0.963333	0.499229	0.098971
H2-DMb1	0.336667	0.499229	0.0993158
Ep300	0.266667	0.499229	0.100602
Ifna2	0.92	0.499229	0.100973
Cd86	0.486667	0.499229	0.101411
Ccl25	0.41	0.499229	0.101948
Panx1	0.46	0.499229	0.102692
Il3ra	0.73	0.499229	0.102747
Tgfb1	0.21	0.499229	0.103394
Nod1	0.28	0.499229	0.103859
Il16	0.333333	0.499229	0.105227
Prkca	-0.383333	0.499229	0.106403
Itgax	0.863333	0.499229	0.106665
Il19	0.813333	0.499229	0.106841
Mapk8	0.303333	0.499229	0.107479
Tab1	0.333333	0.499229	0.107572
C2	0.21	0.499229	0.107854
Ncf2	0.49	0.502744	0.109264
Ackr1	-0.45	0.506834	0.111015
Ccl26	0.99	0.506834	0.112002
Mapkapk2	-0.236667	0.506834	0.11212
Hc	0.286667	0.508862	0.11365
Trim25	0.21	0.508862	0.115217
Adora2a	0.496667	0.508862	0.115427
Nras	0.19	0.508862	0.11599
Il1f6	0.916667	0.508862	0.116409
Lcn2	0.803333	0.508862	0.116518
Xcl1	0.566667	0.517952	0.119508
Hspb1	0.636667	0.517952	0.120532
C3	0.223333	0.517952	0.12061
Tlr8	0.363333	0.518197	0.122945
Prf1	0.883333	0.518197	0.123759
Tnfsf4	0.446667	0.518197	0.123761
Stt3b	-0.186667	0.518197	0.125519
Gpx7	-0.41	0.518197	0.125691
Rela	0.333333	0.518197	0.126243
Gzme	-0.74	0.518197	0.127182
Cd80	1.01333	0.518197	0.128027
Pik3r5	0.95	0.518197	0.129012
Prkcd	0.253333	0.518197	0.129814
Csf1	0.226667	0.518197	0.130074
Itgae	0.876667	0.518197	0.130516
Alox12	0.823333	0.518197	0.130523
Il20	0.503333	0.518197	0.130629
Ccl9	0.273333	0.518197	0.131333
Cd40	0.556667	0.518197	0.132048
Maf	0.336667	0.518197	0.132063
Hck	0.376667	0.524061	0.13473
Cd44	0.333333	0.524061	0.134913
App	0.17	0.524963	0.135825
Vrk3	-0.396667	0.528168	0.137777
Eif2ak3	-0.266667	0.528168	0.138744
H2-T23	-0.233333	0.528168	0.139015
Pik3ca	0.206667	0.528168	0.139488
Ncr1	0.76	0.528168	0.14007
Pik3cd	0.416667	0.532895	0.142014
Ripk2	0.3	0.541796	0.145086
Il3	0.78	0.550975	0.148257
Wipi1	-0.223333	0.557851	0.150829
Oas1a	0.353333	0.563276	0.153226
Acsl3	-0.353333	0.563276	0.154007
Aif1	0.35	0.563276	0.154482
Klra1	0.886667	0.563499	0.155999
Il1r1	0.4	0.563499	0.156695
Jun	0.47	0.563499	0.158548
Hdc	0.843333	0.563499	0.158834
Gzmf	0.45	0.563499	0.159282
Icos	-0.486667	0.563499	0.160322
Ccr4	-0.723333	0.563499	0.160652
Pnoc	0.92	0.563499	0.161046
Ccr2	0.41	0.563499	0.161314
Zbp1	-0.363333	0.563499	0.161833
Was	0.473333	0.564671	0.163143
Cd3d	-0.476667	0.564671	0.164267
Trat1	0.796667	0.564671	0.164361
Cd79a	0.583333	0.570614	0.166972
Tcl1	-0.676667	0.570614	0.167567
Rasgrp1	0.426667	0.571021	0.168425
Txk	0.763333	0.571654	0.169452
Cd274	0.33	0.571654	0.17136
Pxn	0.266667	0.571654	0.17167
Pik3cg	0.75	0.571654	0.172575
Tmprss2	0.306667	0.571654	0.173458
Foxo1	0.2	0.571654	0.174166
Mefv	0.413333	0.571654	0.174293
Nfatc3	-0.286667	0.571654	0.174528
Ifnz	0.446667	0.576012	0.177229
Il7r	0.48	0.576012	0.177535
Il12b	0.673333	0.576012	0.178094
Ptk2b	-0.183333	0.583183	0.182655
Ly96	0.196667	0.583183	0.184061
Ssr1	-0.17	0.583183	0.184495
Ticam1	0.286667	0.583183	0.184507
Txnip	0.406667	0.583183	0.18509
Fpr2	0.416667	0.583183	0.186346
Il18r1	0.39	0.583183	0.187145
Tnfsf9	0.46	0.583183	0.187423
Il9r	-0.713333	0.583183	0.188218
Ern1	0.213333	0.583183	0.188939
Cd2	0.36	0.583183	0.189933
Tlr2	0.443333	0.583183	0.190738
Casp1	0.566667	0.583183	0.192456
Trim56	0.186667	0.583183	0.194209
Il2ra	0.836667	0.583183	0.19459
Cpa3	0.406667	0.583183	0.194629
Lyn	0.186667	0.583183	0.195072
Notch1	-0.186667	0.583183	0.195206
Ms4a7	0.51	0.583183	0.195357
Rac2	0.326667	0.583183	0.1954
Pfkfb3	0.336667	0.583247	0.197478
Cd4	0.473333	0.583247	0.197598
Gzmc	0.83	0.583247	0.197685
Il23a	0.626667	0.583443	0.198998
Mapk9	0.166667	0.583443	0.199804
Sh2d1a	0.723333	0.583443	0.200039
Il5	0.92	0.583443	0.200771
Hsp90ab1	-0.163333	0.586201	0.202478
Tlr4	0.383333	0.603766	0.209336
Il1rn	-0.456667	0.603766	0.210108
Irak1	0.126667	0.60824	0.212451
Plscr2	0.253333	0.624122	0.220316
Cxcr3	0.446667	0.624122	0.220546
Ctsl	0.166667	0.624122	0.222526
Cxcl11	-0.396667	0.624122	0.222798
Tnfrsf18	0.586667	0.624122	0.223222
Cystm1	-0.243333	0.624122	0.223261
Ifne	-0.78	0.624122	0.223755
Fasl	0.73	0.624122	0.224909
Crk	0.276667	0.624122	0.226198
Parp1	0.24	0.624122	0.226237
Mtor	0.18	0.624122	0.22688
Lcp1	0.17	0.624775	0.227926
Atg10	0.456667	0.629129	0.230867
Ifitm2	0.14	0.629129	0.231451
Pdcd1	0.58	0.629129	0.231956
Cd28	-0.453333	0.629726	0.233243
H2-Q2	-0.433333	0.629726	0.236325
Lax1	0.293333	0.629726	0.236503
Lilra6	-0.386667	0.629726	0.236883
Itm2c	0.203333	0.629726	0.236948
Tmem140	0.47	0.629726	0.238266
Csf1r	0.276667	0.629726	0.238671
Tirap	0.27	0.629726	0.238897
Ctsa	0.133333	0.629726	0.239508
Ifnl2/3	-0.603333	0.635994	0.243215
H2-Q10	-0.18	0.635994	0.243537
Dtx3l	-0.166667	0.639233	0.245604
Foxp3	0.516667	0.639616	0.247341
Ctla4	-0.42	0.639616	0.247406
Pik3cb	0.14	0.643444	0.249719
Il17d	0.373333	0.645722	0.252237
Cd22	0.316667	0.645722	0.252274
Ccl7	-0.576667	0.64661	0.253464
Crebbp	0.146667	0.64661	0.254365
Bcl2	0.406667	0.64661	0.256397
Adgre5	0.183333	0.64661	0.25658
Lag3	0.616667	0.64661	0.256804
Ctsw	0.23	0.64993	0.258963
Il1a	-0.423333	0.651164	0.260741
Pik3r6	0.356667	0.651164	0.26114
Ets1	0.166667	0.651483	0.26211
Ldhb	0.26	0.657525	0.265392
Il18	0.243333	0.662786	0.268373
Ddit3	0.23	0.663843	0.269659
Tlr7	0.43	0.66547	0.271546
Casp4	0.403333	0.66547	0.27224
Ifna4	-0.37	0.66547	0.27351
Tigit	0.61	0.66547	0.274715
Pik3r3	0.343333	0.66547	0.275533
Apex1	0.18	0.66547	0.277652
Cxcr2	-0.39	0.66547	0.278035
Stat6	0.263333	0.66547	0.280781
Il17a	0.393333	0.66547	0.281652
Plat	0.836667	0.66547	0.281751
Ccl3	0.526667	0.66547	0.281988
Stat3	0.166667	0.66547	0.284598
Ikbke	0.243333	0.66547	0.285046
Kras	0.2	0.66547	0.28555
Pik3r4	0.18	0.66547	0.286149
Casp8	0.18	0.66547	0.286361
Gata3	0.366667	0.66547	0.286703
Cxcl5	0.36	0.66547	0.288103
Il27	-0.66	0.66547	0.288755
Il31	0.723333	0.66547	0.288836
Psen1	0.13	0.66547	0.288973
Mdfic	0.293333	0.66547	0.290278
Tlr3	0.233333	0.66547	0.290872
Cd68	0.196667	0.66547	0.290982
Ywhaq	0.126667	0.674335	0.296748
Stat4	0.723333	0.674335	0.296787
Il17rc	-0.203333	0.674335	0.298809
Prcp	0.18	0.674335	0.298825
Il21	0.87	0.674335	0.299296
Map2k2	0.156667	0.674335	0.300092
Gbp2	0.363333	0.676937	0.302126
Tank	-0.196667	0.680483	0.30588
Bst2	-0.156667	0.680483	0.308006
Ackr4	0.526667	0.680483	0.308846
Cd3e	0.426667	0.680483	0.309007
Gzmm	0.66	0.680483	0.310572
Ccr10	0.643333	0.680483	0.310835
Lef1	0.69	0.680483	0.312027
Hsp90aa1	-0.196667	0.680483	0.313183
Itgam	0.386667	0.680483	0.313746
Sem1	0.146667	0.680483	0.314453
Plcg1	0.163333	0.680483	0.314928
Akt1	-0.14	0.680483	0.315107
Hmgb1	0.11	0.680483	0.315835
Mmp9	0.386667	0.680483	0.317206
Map3k8	0.22	0.680483	0.319105
Mapk14	0.0866667	0.680483	0.319679
Gab2	0.313333	0.680483	0.320252
Csf2rb	0.363333	0.680483	0.320342
Ccl20	0.38	0.680483	0.320435
Il13ra1	0.176667	0.687862	0.324799
Samhd1	0.133333	0.68897	0.326213
Gzmd	-0.353333	0.6918	0.328449
Rasgrp4	0.57	0.69447	0.331584
Il13	0.446667	0.69447	0.332312
Ltb	0.353333	0.69447	0.332886
Mapk13	0.87	0.69447	0.333555
Kpnb1	-0.16	0.69447	0.334208
Lta4h	-0.126667	0.694797	0.335264
Cgas	-0.473333	0.695114	0.336424
Abcf1	0.15	0.695114	0.337216
Cd19	0.636667	0.701951	0.34144
Ptgs2	0.383333	0.703895	0.344624
Il6st	0.14	0.703895	0.344836
Anpep	-0.15	0.703895	0.345118
Cdk4	-0.103333	0.704197	0.346177
Dnaja2	0.123333	0.708292	0.349106
Rps6kb1	-0.12	0.708432	0.350092
C5ar1	0.326667	0.71017	0.351869
Gzmb	0.41	0.717868	0.357509
Il20rb	0.323333	0.717868	0.357849
Havcr2	-0.52	0.717868	0.360286
Ctsz	0.123333	0.717868	0.36085
Nfkb2	0.163333	0.717868	0.362687
Mme	0.16	0.717868	0.363987
Il12a	-0.573333	0.717868	0.364861
Cxcr6	-0.236667	0.717868	0.365462
Ccr5	0.213333	0.717868	0.366477
Aim2	0.263333	0.717868	0.366691
Rsad2	-0.276667	0.717868	0.368686
Plscr1	0.173333	0.717868	0.369078
Jaml	0.29	0.717868	0.369171
Irak4	0.153333	0.717868	0.370601
Socs3	-0.216667	0.717868	0.370708
Xcr1	-0.49	0.717868	0.371289
Tnfsf13b	-0.46	0.717868	0.371618
Ngly1	0.133333	0.717868	0.3724
Nfatc4	-0.34	0.7217	0.375321
Akt3	0.273333	0.721889	0.377021
Limk2	0.17	0.721889	0.377287
Fyn	0.123333	0.722997	0.379305
Lck	0.286667	0.722997	0.379737
Tbx21	0.363333	0.723903	0.381623
Rbck1	0.14	0.723903	0.382466
Cxcl10	-0.196667	0.723903	0.383022
Acox1	0.09	0.725552	0.384833
Csf2ra	0.213333	0.726352	0.386197
Ifna1/5/6/12/13/14/15/16/b	0.313333	0.728674	0.388375
Atp6v0d1	-0.0766667	0.729305	0.389654
Dhx58	0.206667	0.730031	0.390987
Csf3r	-0.323333	0.732721	0.39389
Plg	0.1	0.732721	0.396541
Bdkrb2	-0.31	0.732721	0.396681
Egln1	-0.126667	0.732721	0.399897
Peli1	0.126667	0.732721	0.399949
Ulk1	-0.146667	0.732721	0.40197
Vegfa	-0.123333	0.732721	0.402297
Sele	0.446667	0.732721	0.404254
Ptpn6	0.12	0.732721	0.40538
Npc2	0.09	0.732721	0.406304
Trim5	0.52	0.732721	0.406521
Atg7	0.13	0.732721	0.40696
Map2k4	-0.09	0.732721	0.407649
Fcer1a	0.386667	0.732721	0.407703
Rnasel	0.19	0.732721	0.409468
Itgb7	0.29	0.732721	0.409597
Sigirr	-0.146667	0.732721	0.409646
Arrb2	0.14	0.732721	0.4112
Plekha1	0.12	0.732721	0.411416
Ccr1l1	0.303333	0.732721	0.412225
Lrg1	0.356667	0.732721	0.413979
Ccr6	0.51	0.732721	0.414585
Prkcsh	0.1	0.732721	0.415656
Ccl17	-0.546667	0.732721	0.415702
Nlrc5	0.203333	0.732721	0.41673
Traf2	0.106667	0.732721	0.417073
Nod2	-0.38	0.733103	0.418239
Osm	-0.35	0.733485	0.419405
Ddx58	0.133333	0.734151	0.421584
Il4	-0.326667	0.734151	0.421916
Rnf31	0.146667	0.734151	0.423966
Gadd45b	-0.373333	0.734151	0.42428
Mif	-0.103333	0.734151	0.424935
Psap	0.0933333	0.734151	0.426298
Il1r2	-0.36	0.734151	0.426434
Ccrl2	0.23	0.734814	0.42777
Xaf1	0.193333	0.737792	0.430458
Ptger2	0.276667	0.739088	0.433366
Spib	-0.52	0.739088	0.434725
Cxcl2	-0.353333	0.739088	0.435121
C1qbp	0.0766667	0.739088	0.435571
Ahr	-0.156667	0.739088	0.436683
Ddx5	0.09	0.739088	0.436951
Map3k5	0.1	0.744757	0.441266
Alox5	0.196667	0.745916	0.442918
Nox1	-0.333333	0.748649	0.445509
Bpi	0.213333	0.748782	0.446557
Ifitm3	-0.11	0.748804	0.447635
Hcst	0.203333	0.748804	0.448508
Stat1	-0.18	0.74975	0.450224
Ifi44	0.226667	0.74975	0.452337
Ms4a2	0.193333	0.74975	0.452911
Cap1	-0.0866667	0.74975	0.453425
Cmklr1	0.15	0.74975	0.453923
Atf4	0.11	0.75513	0.458158
Cdh1	0.173333	0.756437	0.459929
Ifi27	-0.14	0.758655	0.462295
Psmb9	-0.16	0.758655	0.463987
Il9	0.413333	0.758655	0.464222
H2-D1	0.0933333	0.760626	0.466767
Ceacam3	-0.253333	0.760626	0.46773
Map3k1	0.14	0.760626	0.46838
Batf	-0.626667	0.760638	0.469371
Ifi35	0.103333	0.762907	0.471759
Irak3	-0.523333	0.763445	0.473321
Gca	0.203333	0.763445	0.474067
Nae1	0.15	0.763503	0.475091
Gstm4	-0.126667	0.765198	0.477135
Rack1	0.08	0.769608	0.481584
Evl	0.386667	0.769608	0.482574
Tnfsf18	-0.356667	0.769608	0.48345
Tpp1	0.12	0.769608	0.483919
Pdhb	0.09	0.769608	0.485577
Txn1	0.08	0.769608	0.486354
Bcr	0.113333	0.769608	0.486854
Bcl3	-0.223333	0.77376	0.490586
Parp9	0.106667	0.77376	0.491482
Tlr1	0.163333	0.774737	0.493105
Plek	-0.356667	0.77493	0.494231
Cd96	0.366667	0.780257	0.498777
Kir3dl1/2	0.25	0.780257	0.499693
Ccr7	0.276667	0.780257	0.500656
Crcp	0.146667	0.789479	0.507595
Prkcq	0.236667	0.790626	0.509394
Casp3	0.1	0.790626	0.510378
Ifnar1	0.07	0.791235	0.512118
Ifngr2	0.113333	0.791235	0.512872
Vamp3	0.11	0.791235	0.51535
Tnfrsf1a	0.0833333	0.791235	0.516232
Rnf114	-0.0666667	0.791235	0.517279
Cxcr5	0.34	0.791235	0.517749
Acsl4	0.07	0.791235	0.517936
Il24	0.366667	0.794271	0.52121
Smad3	-0.253333	0.794271	0.521979
Lgals3	0.14	0.803209	0.528892
Hamp	-0.133333	0.807317	0.533514
Il20ra	0.446667	0.807317	0.534355
Map1lc3a	-0.0966667	0.807317	0.53473
Becn1	0.0866667	0.81546	0.545698
Il21r	0.176667	0.81546	0.546015
Cd81	0.08	0.81546	0.548495
Ido1	-0.353333	0.81546	0.549298
Cblb	0.0866667	0.81546	0.549651
Ppia	0.08	0.81546	0.550673
Timp2	-0.1	0.81546	0.551101
Gns	0.07	0.81546	0.552167
Rbpj	0.0966667	0.81546	0.552333
Atp6v1b2	0.0933333	0.81546	0.552755
Il2	0.266667	0.81546	0.552787
Il1f10	0.406667	0.81546	0.552953
Lif	0.2	0.81546	0.554264
Hsd11b1	0.1	0.81546	0.554892
Atg12	0.0733333	0.815771	0.55616
Il1f8	-0.326667	0.816536	0.557737
Cbl	0.153333	0.825067	0.564632
Tnfrsf9	-0.293333	0.827981	0.567886
Il22ra1	-0.17	0.827981	0.569906
Fcrlb	0.306667	0.827981	0.569967
Zap70	0.17	0.827981	0.573866
Il17f	0.153333	0.827981	0.574426
Ccl12	-0.293333	0.827981	0.575622
Acsl1	-0.0933333	0.827981	0.576235
Myd88	0.123333	0.827981	0.576959
Bdkrb1	0.203333	0.827981	0.577254
Cd36	0.19	0.827981	0.577342
Cd38	0.0966667	0.827981	0.578408
Cxcl16	0.113333	0.831645	0.582044
Trim26	0.0933333	0.833672	0.586316
Cd70	-0.19	0.833672	0.586674
Rab31	0.11	0.833672	0.587663
Il4ra	0.0966667	0.833672	0.587776
Atf6	-0.0733333	0.839976	0.593388
Lamp1	0.0566667	0.839976	0.594394
Cxcl9	-0.196667	0.841985	0.597011
Tnf	0.163333	0.841985	0.599048
Il1rap	0.08	0.841985	0.599084
Derl1	-0.0666667	0.84253	0.600561
Nos2	0.213333	0.849403	0.606559
Marco	0.236667	0.849661	0.607843
Mavs	-0.06	0.852222	0.610777
Rab5c	-0.05	0.854902	0.61382
Sting1	0.18	0.854902	0.61491
Sp1	-0.0833333	0.857126	0.617618
Tbk1	-0.0666667	0.858128	0.620685
Trim33	-0.143333	0.858128	0.621627
Mapk1	-0.0533333	0.858128	0.621671
Smad4	0.07	0.858823	0.623285
Junb	-0.146667	0.859604	0.624964
Ccnc	0.09	0.860499	0.626728
Atg3	-0.08	0.860934	0.628246
Ebi3	-0.21	0.860934	0.629878
Alpl	0.12	0.860934	0.630387
Il11	0.25	0.861625	0.632007
Fbxo6	0.0833333	0.862905	0.634062
Tpsab1	-0.273333	0.863835	0.635863
Raf1	-0.06	0.864559	0.637515
Cd276	0.106667	0.866509	0.640866
Il1f9	-0.216667	0.866509	0.641194
Cklf	0.106667	0.869346	0.645271
Ccr9	-0.156667	0.869346	0.645542
Ifit3	0.146667	0.873784	0.649969
Fcgr2b	0.06	0.877253	0.655494
Mgam	0.0433333	0.877253	0.655552
Plaur	-0.19	0.877253	0.658333
Irf3	0.0533333	0.877253	0.658837
Entpd1	-0.0966667	0.877253	0.660192
Rps6ka3	-0.0666667	0.877253	0.660216
Il1rl1	0.176667	0.877253	0.661301
Cyp2e1	-0.0733333	0.877253	0.663062
Acvr1	-0.06	0.877253	0.663536
Il2rg	-0.173333	0.877253	0.663898
Ms4a1	0.283333	0.877378	0.665127
Neu1	0.0666667	0.878341	0.667442
Cxcl1	0.216667	0.878341	0.66813
Apol6	0.12	0.878972	0.669747
Mlkl	0.0833333	0.893223	0.681761
Strap	0.0466667	0.896612	0.685508
Trim6	0.106667	0.898458	0.688081
Peli2	0.07	0.902697	0.692496
Atp6ap2	0.0633333	0.903264	0.694099
Defa1	0.2	0.903613	0.695537
Tnfrsf25	0.143333	0.904076	0.697135
Cd244a	-0.22	0.904076	0.698232
Agt	-0.06	0.906028	0.700978
Il17ra	-0.0766667	0.906028	0.702863
Il31ra	0.253333	0.906028	0.703256
Scarb2	-0.0566667	0.907098	0.705392
Atg4a	0.08	0.907098	0.706433
Il15ra	-0.0733333	0.908838	0.708964
Bnip3	-0.07	0.909524	0.710676
Cxcl14	-0.153333	0.910075	0.712577
Tgfb2	0.14	0.910075	0.713526
Rab7	0.04	0.910075	0.714638
Ifih1	0.0566667	0.911159	0.716668
Fcgrt	0.0433333	0.913461	0.719661
Rnf135	0.08	0.915207	0.72222
Cd8a	-0.156667	0.921425	0.728978
Cd8b1	0.113333	0.921425	0.730265
Cxcr1	-0.1	0.921425	0.730703
Lamp3	-0.153333	0.926004	0.735532
Cx3cl1	0.146667	0.926103	0.736809
Ms4a4a	-0.0966667	0.927258	0.739239
Adar	0.0566667	0.927258	0.740158
Sod1	-0.03	0.927258	0.741327
Bax	0.06	0.929392	0.744992
Gk	0.05	0.929392	0.745437
Calm1	0.0333333	0.929517	0.74674
Gucy1b1	0.0566667	0.929716	0.748103
Chuk	0.04	0.931092	0.750998
Sugt1	-0.0533333	0.931092	0.751619
Ccl1	-0.22	0.931166	0.752883
Smad5	-0.05	0.931393	0.754434
Oasl1	0.103333	0.931393	0.756426
Nampt	0.06	0.931393	0.756681
Ephx2	-0.0433333	0.937271	0.762669
Ddah2	-0.0766667	0.938248	0.765374
Tln1	0.0433333	0.938248	0.766303
Nfat5	0.0533333	0.938248	0.770248
Os9	0.0333333	0.938248	0.770295
Ptpn4	-0.05	0.938248	0.77057
Uba52	-0.03	0.938248	0.770998
Cfd	-0.256667	0.938248	0.774534
Pik3ap1	0.0433333	0.938248	0.775192
Mafb	0.103333	0.938248	0.775584
Cd247	-0.0733333	0.938248	0.775602
Hlx	0.0333333	0.941605	0.779595
Il15	0.106667	0.943869	0.782941
Ccl2	0.106667	0.943869	0.783912
Il13ra2	-0.0933333	0.945261	0.786291
Stat5b	0.0533333	0.946356	0.793564
Gzmn	0.09	0.946356	0.794092
Selenos	-0.03	0.946356	0.794376
Il22	-0.186667	0.946356	0.794467
Kdm6b	0.0533333	0.946356	0.79469
Map2k3	0.0433333	0.946356	0.795482
Ap1g1	-0.0266667	0.946356	0.796776
Il5ra	-0.0966667	0.946356	0.798687
Ccl27a/b	0.116667	0.946356	0.799619
Gzmg	0.163333	0.946356	0.803299
Hk3	-0.0633333	0.946356	0.803702
Irf7	0.0633333	0.946356	0.803998
Adgrg3	0.0833333	0.946356	0.805245
Cxcl12	-0.0366667	0.946356	0.806221
Ikbkb	-0.0333333	0.946356	0.811061
Lancl1	-0.0333333	0.946356	0.811902
Ube2n	0.03	0.946356	0.813212
Stat2	0.0366667	0.946356	0.815474
Psmb8	-0.04	0.946356	0.815994
Cd79b	0.143333	0.946356	0.816448
Ifit1	0.0766667	0.946356	0.817849
Ccl19	-0.11	0.946356	0.819014
Cd6	-0.08	0.946356	0.819655
Ackr2	-0.163333	0.946356	0.823073
Gla	0.0466667	0.946356	0.824565
Oas3	-0.156667	0.946356	0.824948
Tap1	0.04	0.946356	0.828168
Serpina1a	0.04	0.946356	0.828892
Tlr6	0.0666667	0.946356	0.829051
Elane	0.13	0.946356	0.829408
Irf9	0.0266667	0.946356	0.830745
Bcl2l1	-0.04	0.946356	0.831223
Msra	0.02	0.946356	0.831555
Atg13	0.0266667	0.946356	0.833464
Lat2	0.113333	0.946356	0.836117
Tram1	-0.0266667	0.946356	0.836359
Il34	0.07	0.946356	0.837134
Ccl4	-0.0433333	0.946356	0.839913
Irf1	-0.0433333	0.946356	0.841252
Eif3f	0.02	0.946356	0.842345
Ltbr	0.0566667	0.946356	0.844432
H2-Ob	-0.09	0.946356	0.84471
Ccl11	-0.09	0.946356	0.846828
Cxcr4	-0.0566667	0.946356	0.84813
Tcf7	-0.0433333	0.946356	0.849578
Gzmk	0.146667	0.946356	0.849901
Il1f5	0.116667	0.946356	0.850278
Rb1cc1	-0.0233333	0.946356	0.853309
Ptger4	-0.09	0.946356	0.853485
Il12rb2	-0.0766667	0.946356	0.85462
Ifnar2	-0.02	0.946356	0.854906
Diablo	0.03	0.946356	0.855111
Ndufs8	-0.0166667	0.946356	0.856438
Sod2	0.0166667	0.946356	0.857779
Akt2	-0.02	0.946356	0.858041
Ackr3	0.106667	0.946356	0.858653
P2rx7	0.0733333	0.946356	0.860645
Ltc4s	-0.06	0.946356	0.862241
Il27ra	-0.06	0.946356	0.862786
Vsir	0.0433333	0.946356	0.862798
Ifng	0.113333	0.946356	0.862929
Il1rl2	0.05	0.946356	0.863106
Psmb10	-0.0333333	0.948998	0.866743
Il25	0.0666667	0.94957	0.868494
Eif2ak2	0.0366667	0.951371	0.871372
Gbp3	0.0466667	0.952647	0.873773
Hpgd	0.0233333	0.953073	0.876166
Litaf	0.03	0.953073	0.879129
Tollip	0.0166667	0.953073	0.879153
Myc	0.0466667	0.953073	0.879177
Creb1	0.02	0.953073	0.880469
Fos	0.0433333	0.953073	0.881562
Sp100	0.0266667	0.955599	0.887324
Mknk1	-0.0266667	0.955599	0.887927
Xbp1	0.02	0.955599	0.887941
Csf3	-0.08	0.955599	0.888843
Isg15	-0.0366667	0.956587	0.894148
Csf2	0.09	0.956587	0.894288
Map3k3	-0.0266667	0.956587	0.894488
Ager	0.0566667	0.956587	0.895055
Lamp2	0.0166667	0.956587	0.896781
Nlrp3	0.05	0.956587	0.897187
Nfkbia	-0.0233333	0.960813	0.903929
Plau	0.0366667	0.960813	0.904084
Gucy1a1	0.02	0.960813	0.90488
Cebpb	0.0233333	0.961002	0.906301
Tcirg1	-0.0233333	0.961132	0.907705
Gsk3b	0.0166667	0.961132	0.910945
Nkg7	-0.0466667	0.961132	0.911209
Ap1m1	0.0166667	0.961132	0.911396
H2-K1	-0.01	0.97119	0.924495
Il18bp	-0.0166667	0.97119	0.924719
Furin	0.01	0.97119	0.927569
Ccl28	0.0566667	0.97119	0.928077
Tcn2	0.01	0.97119	0.929192
Cd27	0.0533333	0.97119	0.929626
Il11ra1/2	-0.0133333	0.97119	0.929729
Rps6ka1	-0.0166667	0.972156	0.931911
Itk	0.04	0.975387	0.936271
Alox15	0.04	0.97592	0.938044
Jak1	0.01	0.977647	0.941314
Itln1	-0.0466667	0.977647	0.942234
Neo1	0.0133333	0.979895	0.945692
Gba	0.01	0.979895	0.946936
Hsp90b1	0.01	0.981189	0.949456
Thop1	0.01	0.981997	0.951508
Il23r	0.0166667	0.982014	0.952795
Cflar	-0.00666667	0.983117	0.955137
Rgma	0.0266667	0.98495	0.958327
Ddost	0.00666667	0.98495	0.962267
H2-Pa	0.0266667	0.98495	0.962537
Pik3c3	0.00666667	0.98495	0.965806
Nfkb1	-0.00666667	0.98495	0.967387
Atf2	-0.00666667	0.98495	0.967461
Cul1	-0.00666667	0.98495	0.967857
Tap2	0.00666667	0.98495	0.968305
Tnfrsf10b	-0.0133333	0.98495	0.969273
Map2k7	-0.00666667	0.98495	0.96966
Crp	0.00333333	0.990168	0.981034
F5	0.00333333	0.990168	0.981195
Pstpip1	-0.0133333	0.990168	0.981739
Plin4	-0.00666667	0.990168	0.982296
Nt5e	0.00333333	0.990168	0.983119
Defb14	-0.0166667	0.990168	0.984423
Cxcl3	-0.00666667	0.990168	0.985777
Stat5a	0.00333333	0.990168	0.986378
Il22ra2	-0.01	0.990168	0.986761
Ltf	0.01	0.990168	0.987606
Cd59a	0	1	1
Dnajc10	-1.77636e-15	1	1

## Sheet: 6-ID_Trap_Adjuvant - ID_Trap
Probe Name	logFC	adj.P.Val	P.Value
Spi1	1.38	0.000278096	3.59763e-07
Cd84	0.853333	0.0074831	2.10364e-05
Ctsw	1.08	0.0074831	3.22126e-05
Fcgr4	0.96	0.0074831	4.37985e-05
Tyrobp	0.8	0.0074831	5.47515e-05
Gzma	1.39	0.0074831	5.80836e-05
H2-DMb1	0.99	0.00780021	7.06358e-05
Itgal	0.993333	0.010641	0.000110127
Tgfb1	0.576667	0.0132374	0.000169225
Pik3cd	1.27667	0.0132374	0.000171247
Cd86	1.30667	0.0140689	0.000200204
Ifi203	0.816667	0.0153966	0.000239015
Syk	0.986667	0.0161919	0.000272308
Ccl22	1.34667	0.0165043	0.000298914
H2-Ab1	1.16333	0.0189258	0.000384626
Il16	0.846667	0.0189258	0.000391738
H2-DMa	1.01	0.0210042	0.000461929
Txnip	1.22	0.0255766	0.000609861
Ccl5	1.43667	0.0255766	0.000628661
Il23a	1.91	0.0267467	0.000712732
Ccr3	0.926667	0.0267467	0.000744465
Cxcr3	1.42	0.0267467	0.000761227
Ctss	0.873333	0.0311986	0.00092829
Apbb1ip	0.873333	0.0313053	0.000971962
Gbp5	1.2	0.0313284	0.00101321
Sirpa	0.57	0.038496	0.0013149
Ptprc	0.936667	0.038496	0.00134462
H2-Eb1	1.23	0.039733	0.00148909
Fpr2	1.12667	0.039733	0.0015599
H2-Q1	0.903333	0.039733	0.00163236
Lcp2	0.856667	0.039733	0.00164131
Rac2	0.896667	0.039733	0.00164483
Tlr4	1.07667	0.0412211	0.00177611
Nfatc2	1.29333	0.0412211	0.00185124
Oas1a	0.86	0.0412211	0.00188985
Trim6	0.946667	0.0412211	0.00191974
Havcr2	-1.99333	0.0422285	0.00202129
Vwf	0.676667	0.0425157	0.00212785
Zap70	1.06	0.0425157	0.00214504
Ccr5	0.816667	0.0438807	0.00227067
Il18rap	1.03	0.0439554	0.0023314
Il2rb	0.876667	0.0467355	0.00261567
Ncf2	1.01333	0.0467355	0.00261588
Fgr	1.47	0.0467355	0.00274595
Plau	1.03667	0.0467355	0.0027798
Lrrk2	0.623333	0.0467355	0.00278115
Cbfb	0.456667	0.048431	0.0029447
Ifngr1	0.49	0.0487479	0.0030559
Lck	1.08333	0.0487479	0.00312654
Crp	0.47	0.0487479	0.00315316
Tlr5	-0.766667	0.0505758	0.00336627
Il2	1.48333	0.0505758	0.00340225
Evl	1.8	0.0527102	0.00361402
Cd44	0.703333	0.0553043	0.00391595
Fpr1	0.826667	0.0553043	0.00393498
Marcks	0.59	0.0598037	0.00440066
Klrd1	0.87	0.0598037	0.00440984
Relb	1.08667	0.0810539	0.00615206
Card11	0.893333	0.0810539	0.00618652
Pecam1	0.596667	0.0844831	0.00655755
Mrc1	0.43	0.0879428	0.00696727
Ets1	0.436667	0.0879428	0.0070854
Ccr2	0.85	0.0879428	0.00716739
Dysf	0.683333	0.0970133	0.00803215
Alpk1	0.736667	0.107764	0.00906465
Mafb	-1.04	0.107764	0.00920107
Xcl1	1.00667	0.108569	0.00941023
Il17rd	-1.23	0.108959	0.00963383
Tnfsf10	0.6	0.108959	0.0097472
Txk	1.53667	0.108959	0.00986705
Adora2a	0.863333	0.108959	0.0100079
Cd4	1.00667	0.114527	0.0106675
Cd8b1	0.916667	0.115927	0.0109478
Sh2d1a	1.53667	0.116124	0.0111199
Fcgr1	0.71	0.116124	0.0115936
H2-Ob	1.27	0.116124	0.0116333
Aif1	0.66	0.116124	0.0116943
Tlr7	1.06	0.116124	0.0118515
Casp1	1.17	0.116124	0.0118678
Jak2	0.43	0.12772	0.0132181
Ap1s2	0.566667	0.129792	0.0136503
Socs3	-0.643333	0.129792	0.0137684
Sell	0.69	0.136184	0.0146226
Tlr9	1.44667	0.136984	0.0148857
Il10rb	0.436667	0.140966	0.0157038
Lgals3	0.58	0.140966	0.0158339
Glb1	0.54	0.140966	0.0158655
H2-DMb2	0.553333	0.14295	0.0162738
Ccr1	0.833333	0.145738	0.0167797
Ncr1	1.29333	0.146245	0.0170272
Klrk1	0.96	0.154261	0.0181601
Cxcl16	0.523333	0.154903	0.0184361
Tlr8	0.566667	0.175441	0.0211362
Ncf4	0.376667	0.175441	0.0213344
Ifna4	-0.823333	0.175684	0.0215912
Bcl2	0.866667	0.17792	0.0222929
Rab31	0.496667	0.17792	0.0225148
Ddit3	0.503333	0.17792	0.0225564
Pfkfb3	0.623333	0.181694	0.02327
Prkcd	0.393333	0.184035	0.0239222
Sp100	0.456667	0.184035	0.024046
Nlrp3	0.936667	0.184525	0.0243487
Il1r2	-1.08333	0.185272	0.024687
Igfbp7	0.283333	0.186647	0.0251116
Cxcl13	0.73	0.193162	0.026238
Pycard	0.866667	0.196521	0.0270102
Psmb8	0.406667	0.196521	0.0272445
Plat	1.80667	0.196521	0.027533
Ager	-1.01333	0.196521	0.0277113
H2-M3	0.603333	0.196766	0.0283526
Csf2ra	0.57	0.196766	0.0288675
Lyz2	0.496667	0.196766	0.0290933
Mx1	0.673333	0.196766	0.0292521
Adgre5	0.37	0.196766	0.0293694
P2rx7	0.973333	0.196766	0.0293976
Traf3	-0.273333	0.196766	0.0295276
Arrb2	0.39	0.202455	0.0306432
Rhog	0.343333	0.206692	0.0317038
Atf4	-0.336667	0.206692	0.0321261
Klrb1	1.2	0.206692	0.0324405
Nlrp1a	1.2	0.206692	0.032649
Aim2	0.656667	0.206692	0.0328831
Lat2	1.24667	0.206692	0.0328889
Acsl4	0.243333	0.211251	0.0340022
Vcam1	0.806667	0.211251	0.0341608
Pik3r6	0.7	0.215443	0.0351175
Mapkapk2	-0.32	0.222059	0.0364832
Klrc1	0.65	0.223361	0.036986
Samhd1	0.296667	0.224083	0.0373955
Ptger2	0.773333	0.224834	0.0378117
Map3k1	-0.42	0.231149	0.0391728
Tbxas1	0.506667	0.237652	0.0405822
Ifit2	0.576667	0.237948	0.041235
Tap2	0.363333	0.237948	0.0412885
Blk	-1.13333	0.237948	0.0419659
Cd38	0.373333	0.237948	0.0421355
Gab2	0.67	0.237948	0.042172
Nfkbia	-0.413333	0.240329	0.0436027
Cd3g	0.713333	0.240329	0.0436969
Cd80	1.37667	0.240329	0.0437822
Il1f9	-0.99	0.240329	0.0438376
Cd3e	0.876667	0.24594	0.0451792
Itgax	1.08333	0.250415	0.047062
Ptpn6	0.3	0.250415	0.0470712
Tgfbr2	0.296667	0.250415	0.0473724
H2-D1	0.266667	0.250415	0.0476072
Pirb	0.84	0.250415	0.047621
Cd209e	1.17333	0.251761	0.0482026
Hk3	0.526667	0.258151	0.0501475
Itgae	1.16	0.258151	0.0503683
Hamp	-0.44	0.258151	0.0504279
Tnfrsf25	-0.75	0.269144	0.0530109
Kir3dl1/2	-0.75	0.269144	0.0533146
Cebpb	-0.403333	0.269144	0.0536199
Itgb2	0.556667	0.269296	0.0539986
Ntng2	0.47	0.270935	0.0546776
Bdkrb1	0.73	0.275936	0.0563456
Ctsg	0.953333	0.275936	0.056401
Tpsb2	0.853333	0.277405	0.0572822
Cd274	0.47	0.277405	0.0574188
Gba	-0.3	0.277598	0.0578181
Prdm1	0.97	0.280173	0.0587167
Tlr1	0.47	0.280462	0.0591402
Jak3	0.463333	0.283219	0.0600879
Oas2	0.42	0.285588	0.0609598
Cd8a	0.886667	0.286935	0.0616187
Cd69	1.24333	0.291597	0.0629969
Lef1	1.30667	0.295939	0.064318
Cxcl2	0.866667	0.298925	0.0657642
Il18bp	0.34	0.298925	0.0661377
Cxcl11	-0.613333	0.298925	0.0665116
Tlr2	0.636667	0.298925	0.0665136
Itm2c	0.323333	0.299645	0.0674054
Ccl20	0.723333	0.299645	0.0674493
Ncf1	0.606667	0.303207	0.0691824
Itgb7	0.663333	0.303207	0.069222
Ccl7	-0.943333	0.303207	0.0694277
Fyn	0.263333	0.304454	0.0701072
Tifa	0.446667	0.306631	0.0710051
Ccl8	1.25333	0.308225	0.0720003
Il23r	-0.53	0.308225	0.0721717
Slc11a1	0.503333	0.309182	0.0727957
Nod2	0.87	0.310508	0.0738698
Ccl2	0.726667	0.310508	0.0739114
Ssr1	-0.233333	0.310519	0.0743157
Tnfsf18	0.94	0.311509	0.0754062
Il1a	-0.686667	0.311509	0.0757869
Cxcl9	0.686667	0.311509	0.0763345
Sting1	0.66	0.311509	0.0766343
Lta4h	-0.24	0.311509	0.0768504
Ms4a1	1.20667	0.311509	0.077061
Ndufs8	-0.17	0.311509	0.0773734
Tab2	0.333333	0.312284	0.07797
Lcp1	0.253333	0.315058	0.0791845
Trim5	1.13667	0.315058	0.0794778
Gk	0.28	0.319873	0.0811846
Cx3cr1	0.62	0.319873	0.0815849
Il33	-0.45	0.319873	0.0819339
Cd28	-0.673333	0.324074	0.0834292
Rack1	0.203333	0.325605	0.0842445
Ikbkg	0.213333	0.325894	0.0847408
Map3k8	0.383333	0.34801	0.0909418
Furin	-0.193333	0.348042	0.0914003
Csf1r	0.403333	0.350203	0.092421
Gbp2	0.606667	0.350284	0.0928955
Cd79b	1.07333	0.351203	0.0945489
Icosl	0.513333	0.351203	0.0946318
Jun	-0.563333	0.351203	0.0947895
Hlx	0.206667	0.351203	0.0949931
Cd163	0.38	0.351203	0.0954108
Ulk1	-0.3	0.351665	0.0959914
Plcg1	0.276667	0.351751	0.0968336
Ackr2	-1.26	0.351751	0.0969249
Cxcl10	0.383333	0.35498	0.0982739
Nod1	0.283333	0.359872	0.100094
Marco	0.78	0.365632	0.102169
Casp8	0.28	0.370916	0.104502
Ltb	0.606667	0.370916	0.104605
Pik3cg	0.9	0.372142	0.105432
Plcg2	0.563333	0.381696	0.108633
Il3	0.866667	0.386545	0.110513
Ifi44	0.493333	0.388895	0.111688
H2-K1	0.173333	0.38899	0.112857
Ccr7	0.67	0.38899	0.113191
Il1rl1	-0.66	0.38899	0.113225
Il10ra	0.366667	0.393901	0.115661
Tcn2	-0.183333	0.393901	0.115673
Ms4a7	0.623333	0.398423	0.117517
Map3k7	-0.313333	0.400608	0.11868
Csf2rb	0.58	0.403559	0.120076
Ripk3	0.703333	0.404049	0.121242
Nos2	-0.66	0.404049	0.122107
H2-Q2	-0.573333	0.404049	0.122347
Il34	0.543333	0.404049	0.122699
Thbs1	0.673333	0.404049	0.123342
Il1rapl2	0.533333	0.404049	0.123358
Npc2	0.17	0.409341	0.125503
Plaur	0.676667	0.410974	0.126535
Maf	0.34	0.415639	0.128509
Cd27	0.936667	0.42676	0.132981
Acvr1	-0.213333	0.42676	0.133052
Was	0.51	0.428586	0.134571
Hck	0.376667	0.428586	0.13473
Ifnl2/3	-0.78	0.429909	0.136128
Kras	0.283333	0.429909	0.136258
Mknk1	0.29	0.43147	0.137311
Ptgs2	0.61	0.435827	0.139769
Litaf	-0.3	0.435827	0.140179
Tap1	0.28	0.435827	0.140389
Prkcq	0.54	0.437255	0.141802
Hspb1	-0.6	0.437255	0.141981
Pik3cb	-0.18	0.440215	0.143511
Ticam1	0.316667	0.442318	0.144769
Ms4a2	0.383333	0.442692	0.145464
Ctla4	0.533333	0.443479	0.146296
Csf3	-0.853333	0.445579	0.147691
Ccl6	0.306667	0.445579	0.148142
Lamp3	0.673333	0.44564	0.149138
Stat6	0.356667	0.44564	0.149315
Il6ra	-0.253333	0.446472	0.15023
Atg12	0.183333	0.446472	0.150981
Traf6	-0.203333	0.446472	0.151327
Nfkb2	0.26	0.452505	0.154299
Irf4	0.6	0.452505	0.154542
Gzmc	0.916667	0.455957	0.156859
Ackr1	-0.396667	0.455957	0.156901
Tbx21	0.596667	0.457309	0.157958
Mavs	-0.17	0.459525	0.159318
Vegfa	-0.21	0.463437	0.161274
Il5	1.00667	0.467748	0.163379
Creb1	-0.19	0.468864	0.164375
Cd70	-0.493333	0.476385	0.167628
Cblb	0.203333	0.47779	0.169556
Gsk3b	-0.21	0.47779	0.169907
Ctsa	0.156667	0.47779	0.169977
Map1lc3a	-0.216667	0.47913	0.172951
Cd96	0.753333	0.47913	0.173044
Timp2	0.233333	0.47913	0.173278
Cxcr4	0.413333	0.47913	0.173366
Cxcr5	-0.73	0.47913	0.173553
Crcp	-0.306667	0.479815	0.174422
Cd22	0.376667	0.483197	0.176438
Foxp3	0.606667	0.483197	0.177311
Msra	-0.13	0.483197	0.177526
Pik3ca	0.186667	0.486592	0.179597
C5ar1	0.476667	0.486592	0.180033
Eomes	0.87	0.486752	0.181033
Nfkb1	-0.223333	0.486752	0.181672
Pxn	0.26	0.486752	0.182088
Ep300	0.213333	0.486752	0.183183
Icos	-0.46	0.486752	0.18324
Map2k3	-0.226667	0.491143	0.185529
Psen1	0.163333	0.492375	0.186631
Lcn2	0.666667	0.494582	0.188107
Irf7	0.343333	0.494736	0.188806
Il15	-0.52	0.494786	0.189465
Sort1	0.403333	0.495307	0.190626
Cxcl5	0.446667	0.495307	0.191137
Il17b	0.693333	0.495307	0.19182
Tnf	-0.413333	0.495307	0.192228
Map2k7	-0.233333	0.497288	0.19364
Il5ra	-0.503333	0.497308	0.194291
Cxcr2	-0.466667	0.502048	0.197369
Rgma	0.673333	0.502048	0.197442
Tpp1	0.223333	0.506718	0.199934
Diablo	-0.213333	0.512851	0.204126
Egln1	-0.193333	0.512851	0.204588
Il2ra	0.816667	0.512851	0.204983
Smad3	0.51	0.512851	0.205008
Cdh1	0.3	0.517594	0.207573
Pdcd1lg2	0.566667	0.517681	0.208278
Pnoc	0.813333	0.526838	0.212644
Ly96	-0.183333	0.528058	0.214162
Xbp1	0.18	0.528058	0.214502
Ccl21a/b/c/d	0.5	0.529739	0.216502
Il1rn	-0.45	0.529739	0.216555
Atp6v1b2	-0.196667	0.532813	0.218501
Sele	-0.663333	0.534092	0.220719
Ifna2	0.673333	0.534092	0.222042
Bpi	0.346667	0.534092	0.222063
Fcgrt	0.15	0.534092	0.222906
Ccl26	0.746667	0.534092	0.223743
Rb1cc1	0.156667	0.534092	0.223826
Il1rl2	0.36	0.534092	0.223863
Fcer1a	-0.573333	0.534527	0.224737
Hdc	0.716667	0.539799	0.227651
Il17d	-0.393333	0.540455	0.228627
Pdhb	-0.156667	0.544219	0.231006
Ldhb	0.28	0.544219	0.231628
Agt	-0.19	0.544318	0.232374
Cd19	0.803333	0.545072	0.233401
Peli2	-0.213333	0.550214	0.236315
Prf1	0.666667	0.554323	0.238796
Vamp3	0.2	0.561286	0.243128
Ifit3	0.383333	0.561286	0.243248
Nlrc4	0.446667	0.563227	0.245742
Cd68	0.216667	0.563227	0.246219
Raf1	-0.15	0.563227	0.246275
Tnfsf9	0.4	0.566713	0.248925
Ccl25	0.283333	0.566713	0.249266
Il18r1	0.336667	0.571144	0.251953
Cystm1	-0.226667	0.577072	0.255315
Cklf	-0.266667	0.579125	0.256973
Prkca	-0.263333	0.580487	0.258328
Ifnk	0.506667	0.585569	0.261612
Psmb10	0.226667	0.585569	0.262105
Crebbp	0.143333	0.590191	0.264937
Tcl1	-0.54	0.591319	0.266208
Irak4	0.19	0.598115	0.270042
Crk	0.25	0.601001	0.272379
Ddx58	0.183333	0.601001	0.2729
Rasgrp4	0.643333	0.603558	0.274841
Socs1	0.673333	0.608415	0.278063
Alox5	0.28	0.608415	0.278627
Tollip	-0.12	0.611384	0.28134
Irf1	0.236667	0.611384	0.281569
Cyp2e1	0.183333	0.611884	0.282591
Il3ra	0.466667	0.61265	0.286421
Vsir	0.27	0.61265	0.289006
Psmb9	0.233333	0.61265	0.289533
Tmem140	0.42	0.61265	0.290086
Ctsz	-0.143333	0.61265	0.290204
Ebi3	-0.466667	0.61265	0.290239
Cmklr1	0.213333	0.61265	0.290618
Ido1	-0.63	0.61265	0.290806
Il22	-0.766667	0.61265	0.291718
Tab1	0.213333	0.61265	0.292859
Pak1	-0.453333	0.61265	0.293185
Gzmb	0.47	0.61265	0.293287
Itk	0.533333	0.61265	0.293816
Stat3	-0.163333	0.61265	0.29404
Tmprss2	-0.233333	0.612821	0.295163
Bnip3	-0.2	0.612821	0.295708
Lat	-0.403333	0.614446	0.297287
Ripk1	0.146667	0.6149	0.298302
Ifnlr1	0.61	0.615502	0.299391
Bcl6	-0.59	0.617179	0.301005
Fas	0.2	0.624653	0.305458
Gzme	-0.486667	0.626092	0.306972
Il1f8	-0.573333	0.627076	0.308282
C3ar1	0.173333	0.627076	0.310687
Il13	-0.466667	0.627076	0.311691
Bcl3	-0.33	0.627076	0.312106
Irf3	0.123333	0.627076	0.312859
Ephx2	-0.146667	0.627076	0.313054
Trim21	0.226667	0.627076	0.313132
Il15ra	0.2	0.627913	0.31464
Lyn	0.143333	0.627913	0.315175
Ddah2	-0.26	0.631307	0.317695
Lamp1	-0.106667	0.632537	0.320973
Cxcr6	0.26	0.632537	0.321237
Mtor	-0.146667	0.632537	0.321524
Atm	0.16	0.632537	0.321587
Stat1	0.236667	0.6341	0.323595
Cxcr1	0.29	0.6341	0.324023
Gucy1a1	0.166667	0.634296	0.325807
Gzmk	-0.77	0.634296	0.326751
Mcoln1	-0.163333	0.634296	0.328168
Map2k4	-0.106667	0.634296	0.32825
Ifitm1	0.206667	0.634296	0.329342
Plscr2	-0.2	0.634296	0.329445
Plin4	-0.296667	0.634296	0.329867
Ccrl2	0.283333	0.634475	0.330781
C3	0.136667	0.635415	0.332093
Ppia	0.13	0.641421	0.336061
Cxcl14	-0.396667	0.658178	0.345692
Tcf7	-0.216667	0.65993	0.348697
Rela	0.2	0.65993	0.348918
Defa1	0.483333	0.65993	0.349174
Pik3r3	0.29	0.668283	0.354775
Rnf31	0.17	0.668283	0.355504
Cxcl15	-0.52	0.668283	0.35648
Hsd11b1	-0.156667	0.668283	0.358303
Neu1	-0.143333	0.668283	0.360023
Rel	-0.23	0.668283	0.360327
Akt2	-0.103333	0.668283	0.360832
Ube2l6	0.12	0.668283	0.361734
Il7r	0.32	0.668283	0.361987
Cd40lg	0.413333	0.668283	0.362429
Irak3	-0.666667	0.668283	0.363103
Tln1	0.133333	0.670457	0.365384
Ifng	0.6	0.670457	0.366019
Rasgrp1	0.273333	0.674062	0.370195
Sem1	0.13	0.674062	0.371168
Sp1	-0.15	0.674062	0.372535
Atg7	-0.14	0.674062	0.372558
Ifi27	-0.17	0.674062	0.373766
Ddost	-0.126667	0.674062	0.374019
H2-T23	0.136667	0.674062	0.37668
Il12rb2	0.373333	0.674062	0.377276
Atg3	-0.146667	0.674062	0.378341
Pdcd1	0.423333	0.674062	0.378557
Cd14	0.196667	0.674062	0.378562
Ltc4s	-0.306667	0.674062	0.3801
H2-Pa	0.503333	0.674062	0.380457
Acsl3	0.213333	0.674062	0.380888
Tyk2	0.156667	0.674062	0.38193
Fos	0.256667	0.674062	0.382476
Acsl1	0.146667	0.674062	0.382812
Tnfsf4	0.246667	0.674062	0.384471
Nfatc4	0.333333	0.674062	0.384556
Strap	0.1	0.680959	0.389371
Ltbr	-0.25	0.682771	0.391291
Gzmf	-0.266667	0.687159	0.395826
Atg10	-0.32	0.687159	0.396376
Ulk2	0.0966667	0.687159	0.396966
Il27ra	0.296667	0.687159	0.397361
Os9	-0.0966667	0.689133	0.401229
Ctsl	-0.113333	0.689133	0.401613
Kdm6b	-0.173333	0.689133	0.401908
Map3k3	0.17	0.689133	0.402359
Gzmg	-0.553333	0.689133	0.402988
Pik3r4	0.14	0.689133	0.403851
Gbp3	0.246667	0.690363	0.405466
Ifna1/5/6/12/13/14/15/16/b	0.3	0.693417	0.40848
Thop1	0.136667	0.693417	0.410347
Mif	-0.106667	0.693417	0.410422
Cbl	0.22	0.693417	0.410847
Cgas	-0.4	0.696926	0.414898
Mefv	0.243333	0.696926	0.41604
Mvp	0.126667	0.696926	0.417564
Zbp1	0.206667	0.696926	0.417642
Txn1	0.0933333	0.696926	0.417838
Casp3	0.123333	0.696926	0.418336
Map2k2	-0.12	0.702284	0.424516
Irak1	0.08	0.702284	0.424999
Alpl	-0.2	0.702284	0.425204
Jaml	0.256667	0.702284	0.425607
Bcr	0.13	0.702284	0.426095
App	0.0866667	0.71683	0.43654
Ccr1l1	0.286667	0.71683	0.437925
Bcl2l1	-0.146667	0.71683	0.438097
Mcl1	0.113333	0.71683	0.438629
Cpa3	-0.236667	0.722971	0.443322
Gata3	0.26	0.72649	0.44642
Cd79a	0.313333	0.729696	0.449334
Il7	0.216667	0.730219	0.450835
Csf1	0.11	0.730219	0.451546
Kpnb1	-0.123333	0.733114	0.454284
Plscr1	0.143333	0.734421	0.456044
Nkg7	0.313333	0.735125	0.457432
Ccr8	0.48	0.735623	0.459694
Entpd1	0.163333	0.735623	0.459799
Tgfb3	-0.296667	0.735623	0.461142
Rnf135	-0.166667	0.735623	0.461549
Mapk14	-0.0633333	0.737446	0.464243
Apol6	-0.206667	0.737446	0.464844
Ccr10	0.46	0.737446	0.465555
Fcrlb	0.393333	0.739015	0.467501
Cxcl1	0.366667	0.74183	0.470242
Nampt	0.14	0.743358	0.472321
Ltf	-0.463333	0.743358	0.474839
Ahr	0.143333	0.743358	0.476103
Stat5a	-0.14	0.743358	0.476476
Ifngr2	-0.123333	0.743358	0.476879
Tigit	0.393333	0.743358	0.47698
Xaf1	0.173333	0.744035	0.478917
Ackr4	0.363333	0.744035	0.479339
Cd3d	0.233333	0.754519	0.48707
Tram1	-0.09	0.755073	0.488404
Rbck1	-0.11	0.757296	0.490822
Mgam	-0.0666667	0.758451	0.494185
Psap	0.08	0.758451	0.4943
Tank	-0.13	0.758451	0.494985
Elane	0.413333	0.758451	0.495836
Il1b	0.236667	0.758451	0.496476
Atf6	-0.0933333	0.759039	0.497843
Tpsab1	0.39	0.761863	0.500681
Ifnar2	-0.0733333	0.766927	0.505001
Il13ra2	-0.23	0.767306	0.506243
Gzmm	0.426667	0.768198	0.508602
Trim56	0.0933333	0.768198	0.508819
Il2rg	0.263333	0.768551	0.510599
Rps6ka3	-0.1	0.768551	0.511041
Nras	-0.0766667	0.771217	0.513812
Ackr3	0.39	0.77456	0.51724
C1qbp	-0.0633333	0.77456	0.518391
Cd247	-0.166667	0.77456	0.519045
Ptk2b	-0.0866667	0.775564	0.520722
Irf9	0.08	0.778169	0.523477
Ikbke	0.143333	0.778309	0.524578
Anpep	-0.1	0.779278	0.52624
Ccl27a/b	0.29	0.782089	0.529965
Il21	-0.52	0.782089	0.531053
Gzmn	-0.216667	0.782089	0.531647
Ifnar1	-0.0666667	0.782089	0.532185
Smad5	-0.1	0.782168	0.53325
Gla	0.13	0.788755	0.538761
Tnfrsf18	0.29	0.790257	0.54081
Nfe2l2	-0.0966667	0.791022	0.542357
Pik3r5	0.37	0.791065	0.54341
Ccl17	-0.403333	0.794053	0.546489
Nfat5	-0.11	0.794537	0.548482
Ifnb1	0.343333	0.794537	0.548878
Il17ra	0.12	0.794844	0.551631
Fcgr2b	0.08	0.794844	0.552793
Ccl3	0.286667	0.794844	0.553653
Bst2	0.09	0.794844	0.554293
Isg15	0.163333	0.794844	0.555211
Lilra6	-0.19	0.794844	0.55526
Ywhaq	0.07	0.800232	0.560059
Vrk3	0.15	0.804974	0.564419
Rbpj	0.0933333	0.805535	0.56599
Ccl4	0.123333	0.805535	0.566897
Il11ra1/2	-0.0866667	0.805951	0.568232
Plek	0.293333	0.810276	0.573166
Jak1	-0.0766667	0.810276	0.574146
Il17f	-0.153333	0.810276	0.574426
Tnfrsf17	0.276667	0.813992	0.578114
Mapk9	-0.07	0.819583	0.583145
Ifnz	0.176667	0.821456	0.585539
Trim25	0.07	0.822246	0.588093
Slc2a3	-0.32	0.822246	0.58823
Ccl28	0.34	0.822644	0.589579
Dnaja2	0.07	0.824614	0.592058
Cflar	-0.0633333	0.826505	0.594485
Lrg1	-0.23	0.8276	0.596343
Tnfrsf1a	0.0666667	0.83501	0.602763
Itpr3	0.11	0.835582	0.604257
Lif	0.173333	0.838021	0.607843
Peli1	0.0766667	0.838021	0.608189
Gns	0.06	0.83885	0.609875
Klra1	0.31	0.839084	0.611131
Tirap	-0.113333	0.84168	0.615428
Rsad2	-0.153333	0.84168	0.615584
Akt3	-0.153333	0.84168	0.617581
Gzmd	0.176667	0.84168	0.621631
Mapk1	-0.0533333	0.84168	0.621671
Ifi35	0.07	0.84168	0.624562
Ifit1	0.163333	0.84168	0.624569
Becn1	-0.07	0.84168	0.624922
Scarb2	-0.0733333	0.84168	0.625134
Ccl1	0.34	0.84168	0.627223
Nfatc3	0.1	0.84168	0.627999
Uba52	-0.05	0.84168	0.628316
Ccr4	-0.243333	0.84168	0.628631
H2-Q10	0.0733333	0.84168	0.629289
Il17rc	-0.0933333	0.84168	0.629355
Hsp90ab1	-0.06	0.842807	0.632995
Il9r	-0.253333	0.842807	0.633111
Mme	-0.0833333	0.842807	0.633508
Itgam	-0.18	0.842807	0.635354
Atg13	-0.06	0.842807	0.636995
Rps6kb1	-0.06	0.842807	0.637281
Trim33	-0.136667	0.842807	0.637829
Il1f5	0.29	0.843487	0.63978
Prkcsh	0.0566667	0.843487	0.64253
Cap1	-0.0533333	0.843487	0.642919
Foxo1	-0.0666667	0.843487	0.642971
Il25	0.186667	0.843487	0.6438
Gca	0.13	0.843894	0.645779
Hmox1	0.0766667	0.843894	0.646662
Mapk8	-0.0833333	0.843894	0.647386
Stt3b	-0.0533333	0.848264	0.651836
Derl1	-0.0566667	0.849052	0.655939
Mapk13	0.396667	0.849052	0.655975
Batf	-0.383333	0.849052	0.65661
Spib	-0.293333	0.849052	0.657616
Csf3r	-0.166667	0.849052	0.657933
Il20rb	-0.153333	0.850087	0.659897
Ccl24	-0.176667	0.850087	0.66414
Sigirr	-0.0766667	0.850087	0.664299
Il20	-0.14	0.850087	0.664922
Il17c	0.263333	0.850087	0.666532
Eif3f	0.0433333	0.850087	0.66715
Oasl1	0.143333	0.850087	0.667404
Ikbkb	-0.06	0.850087	0.667533
Eif2ak3	-0.0733333	0.858532	0.675275
Il17re	0.156667	0.859313	0.677984
Sugt1	-0.07	0.859313	0.678146
Gstm4	-0.0733333	0.859313	0.679225
Gpx7	-0.106667	0.860372	0.681174
Traf2	0.0533333	0.860373	0.682857
Cd6	-0.143333	0.860373	0.683401
Nt5e	0.0633333	0.865179	0.688338
Plg	0.0466667	0.865773	0.69006
Il17rb	-0.08	0.865773	0.692191
Cd276	-0.09	0.865773	0.693622
Ube2n	-0.05	0.865773	0.694126
Il12rb1	-0.186667	0.865773	0.694897
Cxcl3	0.146667	0.865773	0.695531
Runx3	-0.216667	0.868588	0.700287
Nox1	-0.166667	0.868588	0.701128
Il11	0.2	0.868588	0.701301
Cd59a	-0.06	0.868588	0.70429
Junb	-0.113333	0.868588	0.705254
Serpina1a	0.07	0.868588	0.705648
Ddx5	-0.0433333	0.868588	0.706382
Cd81	-0.05	0.868588	0.706796
Adgrg3	0.126667	0.868588	0.708135
Pik3ap1	0.0566667	0.868588	0.709028
Myc	0.113333	0.868592	0.712433
Apex1	-0.06	0.868592	0.713448
Parp9	0.0566667	0.868592	0.713458
Tgfb2	0.14	0.868592	0.713526
Lamp2	-0.0466667	0.870274	0.716862
Fbxo6	-0.0633333	0.870274	0.71716
Tlr6	0.11	0.874701	0.72194
Il1rap	0.0533333	0.877536	0.725414
Plekha1	0.05	0.881385	0.730143
Stat5b	-0.07	0.881385	0.731429
Lax1	0.0833333	0.881385	0.732017
Rab5c	-0.0333333	0.881627	0.736053
Stat4	0.23	0.881627	0.736612
Il19	0.163333	0.881627	0.73728
Il20ra	-0.24	0.881627	0.737507
Il12b	-0.163333	0.881627	0.737921
Bdkrb2	-0.12	0.883598	0.740713
Atf2	-0.0533333	0.88563	0.744524
Csf2	-0.22	0.88563	0.745619
Il17a	0.116667	0.88563	0.745854
Il6st	-0.0466667	0.889396	0.750176
Tnfsf13b	-0.16	0.89214	0.753645
Atp6ap2	0.05	0.893547	0.755989
Cdk4	-0.0333333	0.893592	0.758623
Neo1	-0.06	0.893592	0.759492
Rab7	-0.0333333	0.893592	0.760466
Cd36	-0.103333	0.893592	0.761123
Alox12	0.16	0.893592	0.761807
Cfd	0.27	0.893858	0.763191
Acox1	0.03	0.900292	0.76997
Ifitm2	0.0333333	0.900292	0.771528
Selenos	-0.0333333	0.900292	0.772178
Abcf1	0.0433333	0.906947	0.779059
Il31	-0.186667	0.908039	0.781172
Rps6ka1	0.0533333	0.909212	0.784737
Trim26	-0.0466667	0.909212	0.7849
Bax	0.05	0.909212	0.786264
Xcr1	0.146667	0.909212	0.786886
Ptger4	-0.13	0.910512	0.789767
Osm	-0.113333	0.910512	0.792081
Trat1	0.146667	0.910512	0.792677
Hcst	-0.07	0.910512	0.792723
Il1rapl1	0.12	0.913688	0.797088
Mdfic	-0.07	0.913688	0.797851
Prcp	-0.04	0.930918	0.814804
Stat2	0.0366667	0.930918	0.815474
Ifitm3	0.0333333	0.930918	0.816689
Il21r	0.0666667	0.930918	0.819003
Gucy1b1	0.04	0.930918	0.820538
Calm1	-0.0233333	0.930918	0.821025
Il13ra1	-0.04	0.930918	0.821328
Cul1	-0.0366667	0.931331	0.824717
Ceacam3	-0.0766667	0.931331	0.824901
Eif2ak2	0.05	0.931331	0.825306
Ms4a4a	0.0633333	0.931366	0.827215
Il27	-0.133333	0.931366	0.827747
Myd88	0.0466667	0.935033	0.832215
Limk2	-0.04	0.935392	0.833745
Hsp90aa1	-0.04	0.935731	0.835258
Cxcl12	-0.03	0.936183	0.840887
Il24	0.113333	0.936183	0.842018
Wipi1	-0.03	0.936183	0.842591
Tbk1	0.0266667	0.936183	0.842636
Nfatc1	-0.0433333	0.936183	0.843025
Adar	-0.0333333	0.936183	0.845173
Tnfrsf10b	-0.0666667	0.936183	0.847348
Ifih1	-0.03	0.936183	0.847439
Hc	0.0333333	0.936183	0.848922
Lancl1	0.0266667	0.936183	0.84897
Rnasel	0.0433333	0.936183	0.849443
Atp6v0d1	-0.0166667	0.936183	0.850195
Itln1	-0.12	0.937107	0.852246
Panx1	-0.05	0.937613	0.853919
Il1r1	0.05	0.938073	0.855552
Ccl11	-0.0833333	0.939467	0.858038
Defb14	0.146667	0.942638	0.863636
Tlr3	-0.0366667	0.942638	0.866162
Cx3cl1	0.0733333	0.942638	0.866394
Il9	0.0933333	0.942638	0.8678
Il1f10	-0.113333	0.942638	0.868069
Pstpip1	0.0966667	0.942638	0.868252
Rnf114	-0.0166667	0.943961	0.870691
Il18	-0.0333333	0.949404	0.877448
Ccl12	-0.08	0.949404	0.878168
Ripk2	-0.03	0.949457	0.880683
Mlkl	-0.03	0.949457	0.882402
Hsp90b1	-0.0233333	0.949457	0.882443
Il31ra	0.0966667	0.949457	0.884231
Il22ra1	-0.0433333	0.949457	0.884358
Dtx3l	0.02	0.95032	0.887109
Smad4	0.02	0.95032	0.888044
Dhx58	0.0333333	0.95032	0.88885
Nlrc5	0.0333333	0.95232	0.893136
Ccl9	0.0233333	0.95232	0.894202
Il22ra2	-0.08	0.95232	0.894417
Ccr6	0.08	0.954012	0.89724
F5	0.0166667	0.961173	0.906202
Ptpn4	0.02	0.961173	0.907044
Tcirg1	0.0233333	0.961173	0.907705
Cd2	0.03	0.963245	0.910908
Fasl	0.0633333	0.965626	0.914409
Lilra5	-0.0266667	0.96592	0.915937
Tnfrsf4	-0.0433333	0.969407	0.921718
Akt1	-0.0133333	0.969407	0.922704
Ap1g1	-0.01	0.969407	0.923006
Hmgb1	-0.01	0.969485	0.92632
Alox15	-0.0466667	0.969485	0.927747
Ccnc	0.0166667	0.969485	0.928008
Ifne	-0.0566667	0.969485	0.928097
Dnajc10	0.01	0.970565	0.931329
Parp1	0.0166667	0.970565	0.931642
Chuk	0.01	0.974461	0.936686
Cd244a	-0.0433333	0.974461	0.939004
Ccl19	-0.0366667	0.974461	0.939164
Notch1	-0.01	0.977501	0.943358
Hpgd	-0.01	0.97969	0.946738
Pik3c3	-0.01	0.98044	0.948731
Ccr9	-0.02	0.983578	0.95304
Il4ra	-0.01	0.983578	0.955099
C2	-0.00666667	0.983578	0.957774
Alox5ap	0.02	0.983578	0.95812
Map3k5	-0.00666667	0.983578	0.958716
Lag3	-0.0266667	0.983578	0.960177
Cd40	0.0166667	0.983578	0.962863
Casp4	-0.0166667	0.983578	0.963196
Ngly1	0.00666667	0.983578	0.964028
Ap1m1	0.00666667	0.983578	0.964492
Ern1	-0.00666667	0.984273	0.966447
Sod1	-0.00333333	0.986715	0.970698
Sod2	0.00333333	0.986715	0.971397
Il10	-0.0166667	0.987651	0.973597
Gadd45b	0.01	0.995651	0.982771
Il12a	0.01	0.995703	0.987244
Nae1	-0.00333333	0.995703	0.987246
Atg4a	0.00333333	0.995703	0.987454
Cxcl17	0.00666667	0.995703	0.987974
Tnfrsf9	0.00666667	0.996038	0.989595
Mmp9	-0.00333333	0.996243	0.993023
Il4	0.00333333	0.996243	0.993402
Il1f6	0.00333333	0.996243	0.995283
Il6	0.00333333	0.996243	0.995339
Oas3	0.00333333	0.996243	0.996243
